# Supplementary material for: Antarctic teleosts with and without hemoglobin behaviorally mitigate deleterious effects of acute environmental warming
Source: PLoS One. 2021 Nov 24;16(11):e0252359. doi: 10.1371/journal.pone.0252359 (PMC8612528; doi:10.1371/journal.pone.0252359)
Supplement: S1 Table — (XLSX) [file pone.0252359.s012.xlsx]

## Sheet: Data
Aceratus	Acer_Tmax tank_aver	sd	SEM		Coriiceps	Cori_Tmax tank_aver	sd	SEM		t-test
14.3	13.84	0.95551	0.427317		15.9	15.84	0.896103	0.365832		0.00922613
15.2					15.8
12.9					15.6
13.8					17.2
13					14.7

## Sheet: T-test results
t-Test: Two-Sample Assuming Unequal Variances
	Variable 1	Variable 2
Mean	13.84	15.84
Variance	0.913	0.803
Observations	5	5
Hypothesized Mean Difference	0
df	8
t Stat	-3.41394
P(T<=t) one-tail	0.00458479
t Critical one-tail	1.85955
P(T<=t) two-tail	0.00916957
t Critical two-tail	2.306
