# Supplementary material for: Antarctic teleosts with and without hemoglobin behaviorally mitigate deleterious effects of acute environmental warming
Source: PLoS One. 2021 Nov 24;16(11):e0252359. doi: 10.1371/journal.pone.0252359 (PMC8612528; doi:10.1371/journal.pone.0252359)
Supplement: S2 Table — (XLSX) [file pone.0252359.s013.xlsx]

## Sheet: C. aceratus
Absolute Values																		Ramp Range			Normalized Data
Ace 1						Ace 3						Ace 5									OT, norm								OA, norm								OV, norm								fv norm
T, °C	OT, s	OA, mm	OV, mm/s	fv per min		T, °C	OT, s	OA, mm	OV, mm/s	fv per min		T, °C	OT, s	OA, mm	OV, mm/s	fv per min			T, °C		T (Ave)	% TLOE	Ace 1	Ace 3	Ace 5	Mean	SEM		T (Ave)	% TLOE	Ace 1	Ace 3	Ace 5	Mean	SEM		T (Ave)	% TLOE	Ace 1	Ace 3	Ace 5	Mean	SEM		T (Ave)	% TLOE	Ace 1	Ace 3	Ace 5
-0.23528	5.09243	6.85714	1.43799	8.62366		-0.551636	6.91679	6.74286	0.99532	7.29092		-1.56452	4.6675	6	1.29901	9.3272		Ave Initial	-0.783813		-0.783813	0	1	1	1	1	0		-0.783813	0	1	1	1	1	0		-0.783813	0	1	1	1	1	0		-0.783813	0	1	1	1
-0.183286	4.65387	6.2	1.32085	9.5874		-0.470061	6.88705	6.2022	0.913064	7.28831		-1.51992	4.00757	5.48571	1.42439	10.3826		Ave Max	13.1866		-0.733953	0.00356891	0.913881	0.9957	0.858612	0.922731	0.0398207		-0.733953	0.00356891	0.904167	0.919817	0.914286	0.912757	0.00458223		-0.733953	0.00356891	0.918536	0.917357	1.09652	0.977471	0.0595255		-0.733953	0.00356891	1.11176	0.999641	1.11316
-0.0613816	4.76488	6	1.26034	8.89853		-0.388486	6.85731	5.66154	0.830808	7.28569		-1.41013	4.73378	6.4	1.36651	9.16067		Ave Range	13.9704		-0.617054	0.0119365	0.935678	0.991401	1.0142	0.980426	0.0233219		-0.617054	0.0119365	0.875	0.839635	1.06667	0.927101	0.0705259		-0.617054	0.0119365	0.876459	0.834715	1.05196	0.921046	0.0665587		-0.617054	0.0119365	1.03187	0.999283	0.982146
0.0353036	5.38738	5.2	0.962784	8.37185		-0.311963	6.7838	6.71648	0.996251	7.29258		-1.33275	4.9125	5.6	1.15104	9.26197					-0.524338	0.0185731	1.05792	0.980773	1.05249	1.03039	0.02486		-0.524338	0.0185731	0.758333	0.996089	0.933333	0.895918	0.0711379		-0.524338	0.0185731	0.669534	1.00094	0.886095	0.852188	0.0971579		-0.524338	0.0185731	0.9708	1.00023	0.993006
0.155035	5.32013	6	1.13455	8.8266		-0.235439	6.71029	7.77143	1.16169	7.29947		-1.27696	4.5221	5.76	1.28105	9.85557					-0.409522	0.0267916	1.04471	0.970145	0.968848	0.994569	0.0250748		-0.409522	0.0267916	0.875	1.15254	0.96	0.995847	0.0821		-0.409522	0.0267916	0.788985	1.16716	0.986178	0.980773	0.109202		-0.409522	0.0267916	1.02353	1.00117	1.05665
0.27568	5.137	6.2	1.20973	9.32222		-0.0710618	6.88192	6.76923	0.988883	7.30962		-1.10063	4.84575	6.4	1.32726	9.61047					-0.293832	0.0350727	1.00875	0.99496	1.03819	1.01397	0.0127489		-0.293832	0.0350727	0.904167	1.00391	1.06667	0.991582	0.0473131		-0.293832	0.0350727	0.841266	0.993534	1.02175	0.952182	0.0560529		-0.293832	0.0350727	1.08101	1.00256	1.03037
0.395193	5.20794	5.5	1.06521	9.18927		0.0888746	6.84075	7.06667	1.03541	7.40674		-0.945863	4.54767	6.4	1.42497	10.1301					-0.179225	0.0432762	1.02268	0.989007	0.974326	0.995339	0.0143138		-0.179225	0.0432762	0.802083	1.04802	1.06667	0.972258	0.0852571		-0.179225	0.0432762	0.740765	1.04028	1.09697	0.959337	0.110505		-0.179225	0.0432762	1.06559	1.01589	1.08608
0.514706	5.27887	4.8	0.920694	9.05632		0.166043	6.59188	7.30476	1.11475	7.63281		-0.897674	3.88718	6.25455	1.62544	11.6219					-0.0646193	0.0514796	1.03661	0.953026	0.832819	0.940819	0.0591459		-0.0646193	0.0514796	0.7	1.08333	1.04242	0.941919	0.121535		-0.0646193	0.0514796	0.640264	1.11999	1.25129	1.00385	0.185702		-0.0646193	0.0514796	1.05017	1.04689	1.24602
0.631777	5.23062	5.4	1.04216	9.0252		0.243211	6.343	7.54286	1.19409	7.85887		-0.693505	3.9396	6.88	1.76755	11.4303					0.0476453	0.0595155	1.02714	0.917044	0.844049	0.92941	0.0532135		0.0476453	0.0595155	0.7875	1.11864	1.14667	1.0176	0.115336		0.0476453	0.0595155	0.724731	1.19971	1.36069	1.09504	0.190899		0.0476453	0.0595155	1.04656	1.0779	1.22548
0.748864	5.04287	5.8	1.15518	9.51982		0.40083	6.46914	7.31429	1.13274	7.75377		-0.55042	3.77283	7.73333	2.11048	12.4022					0.159925	0.0675524	0.990269	0.935282	0.80832	0.91129	0.0538766		0.159925	0.0675524	0.845833	1.08475	1.28889	1.07316	0.12803		0.159925	0.0675524	0.803328	1.13807	1.62469	1.18869	0.238453		0.159925	0.0675524	1.10392	1.06348	1.32968
1.05002	5.53175	6.2	1.12326	8.93464		0.560996	6.3437	6.91048	1.09212	7.89304		-0.401127	3.7023	8	2.16676	12.6945					0.448719	0.0882242	1.08627	0.917146	0.793208	0.932208	0.084934		0.448719	0.0882242	0.904167	1.02486	1.33333	1.08745	0.127782		0.448719	0.0882242	0.781132	1.09726	1.66801	1.18213	0.259514		0.448719	0.0882242	1.03606	1.08258	1.36102
1.13618	5.4321	6.3	1.16778	9.05817		0.721162	6.21827	6.50667	1.0515	8.0323		-0.274436	4.15782	6.4	1.54572	11.4941					0.531338	0.0941381	1.0667	0.899011	0.890802	0.952172	0.0573141		0.531338	0.0941381	0.91875	0.964972	1.06667	0.983463	0.0436893		0.531338	0.0941381	0.812088	1.05644	1.18992	1.01948	0.110625		0.531338	0.0941381	1.05039	1.10168	1.23232
1.22234	5.33245	6.4	1.21229	9.1817		0.80166	6.3859	6.08	0.957752	7.92065		-0.154246	4.2065	6.4	1.52442	11.208					0.613958	0.100052	1.04713	0.923247	0.901232	0.957204	0.0454117		0.613958	0.100052	0.933333	0.901695	1.06667	0.967232	0.0505495		0.613958	0.100052	0.843045	0.962255	1.17353	0.992942	0.0966275		0.613958	0.100052	1.06471	1.08637	1.20165
1.3111	5.30911	6.04444	1.14463	9.35804		0.882159	6.55353	5.65333	0.864005	7.809		-0.0608182	4.2396	6.4	1.51411	10.9679					0.699078	0.106145	1.04255	0.947482	0.908324	0.966119	0.0398525		0.699078	0.106145	0.881481	0.838418	1.06667	0.928855	0.070018		0.699078	0.106145	0.79599	0.868068	1.16559	0.943215	0.113116		0.699078	0.106145	1.08516	1.07106	1.17591
1.4335	5.46037	6.2	1.13531	9.03015		1.03939	6.41473	5.54667	0.865758	7.89158		0.0594079	4.26	6.4	1.51503	10.9571					0.816455	0.114547	1.07225	0.927415	0.912694	0.970788	0.0509106		0.816455	0.114547	0.904167	0.822599	1.06667	0.931144	0.0717359		0.816455	0.114547	0.789511	0.869829	1.1663	0.94188	0.11458		0.816455	0.114547	1.04714	1.08238	1.17474
1.5465	5.762	6.4	1.1136	8.89443		1.1206	6.38665	5.97333	0.937504	7.89643		0.182317	3.9406	4.8	1.2194	12.0046					0.924808	0.122302	1.13148	0.923356	0.844264	0.966368	0.085657		0.924808	0.122302	0.933333	0.885876	0.8	0.87307	0.039019		0.924808	0.122302	0.774417	0.941912	0.938715	0.885015	0.0553067		0.924808	0.122302	1.0314	1.08305	1.28706
1.6655	5.7855	7.73333	1.34318	8.70013		1.20182	6.35857	6.4	1.00925	7.90129		0.305929	3.801	6.08	1.60602	12.0948					1.03893	0.130471	1.1361	0.919296	0.814355	0.956583	0.0947321		1.03893	0.130471	1.12778	0.949153	1.01333	1.03009	0.0522407		1.03893	0.130471	0.934066	1.014	1.23634	1.06147	0.0904312		1.03893	0.130471	1.00887	1.08372	1.29672
1.78466	5.35975	6.4	1.19899	9.239		1.35837	6.272	4.8	0.769683	8.05763		0.427091	4.13167	6.4	1.5571	11.4906					1.15319	0.13865	1.05249	0.90678	0.885199	0.948158	0.0525388		1.15319	0.13865	0.933333	0.711864	1.06667	0.903955	0.103471		1.15319	0.13865	0.833797	0.773302	1.19868	0.935261	0.132864		1.15319	0.13865	1.07136	1.10516	1.23195
1.89985	5.22812	7	1.34266	9.52414		1.51937	6.49354	4.8	0.741277	7.81992		0.547079	4.1462	7.52	1.81573	11.574					1.26365	0.146557	1.02665	0.938809	0.888313	0.951256	0.0404156		1.26365	0.146557	1.02083	0.711864	1.25333	0.995344	0.156827		1.26365	0.146557	0.933707	0.744763	1.39778	1.02542	0.194006		1.26365	0.146557	1.10442	1.07256	1.24089
2.01589	5.33663	6.4	1.20266	9.55034		1.60039	6.18677	4.8	0.780731	7.97583		0.670123	3.9363	7.04	1.78986	11.929					1.37493	0.154522	1.04795	0.894457	0.843342	0.928584	0.0614813		1.37493	0.154522	0.933333	0.711864	1.17333	0.93951	0.13325		1.37493	0.154522	0.836345	0.784402	1.37787	0.999539	0.189759		1.37493	0.154522	1.10746	1.09394	1.27895
2.13118	5.4815	7.84	1.44123	9.24807		1.68142	5.88	4.8	0.820185	8.13175		0.78751	3.869	7.52	1.95044	12.0195					1.48549	0.162436	1.0764	0.850106	0.828923	0.918477	0.0791989		1.48549	0.162436	1.14333	0.711864	1.25333	1.03618	0.165236		1.48549	0.162436	1.00225	0.824042	1.50149	1.10926	0.202748		1.48549	0.162436	1.07241	1.11533	1.28864
2.27655	5.3604	8.64	1.62329	9.57318		1.75964	5.96222	7.28889	1.23347	8.43402		0.84767	4.0495	5.76	1.41918	11.8448					1.62488	0.172414	1.05262	0.861993	0.867595	0.927403	0.06263		1.62488	0.172414	1.26	1.08098	0.96	1.10033	0.0871411		1.62488	0.172414	1.12886	1.23927	1.09251	1.15355	0.0441277		1.62488	0.172414	1.11011	1.15678	1.26992
2.39623	5.25044	8	1.53507	9.64505		1.87071	5.9683	6.72	1.13018	8.54675		0.972046	3.75689	7.46667	1.99531	11.7011					1.73966	0.180629	1.03103	0.862872	0.804904	0.899602	0.0678111		1.73966	0.180629	1.16667	0.99661	1.24444	1.13591	0.073178		1.73966	0.180629	1.06751	1.13549	1.53602	1.24634	0.146164		1.73966	0.180629	1.11844	1.17224	1.25451
2.51384	5.0755	7.8	1.54029	9.58026		1.97803	5.83278	8	1.37273	8.6798		1.08858	3.7614	5.6	1.503	12.6356					1.85244	0.188702	0.996676	0.843279	0.80587	0.881942	0.0583746		1.85244	0.188702	1.1375	1.18644	0.933333	1.08576	0.0775108		1.85244	0.188702	1.07114	1.37919	1.15703	1.20246	0.0917798		1.85244	0.188702	1.11093	1.19049	1.35471
2.62912	4.684	7.8	1.67145	10.3968		2.08244	5.67767	7.64444	1.34937	8.97166		1.21	3.67575	6	1.65838	12.6567					1.96299	0.196615	0.919797	0.820853	0.78752	0.842723	0.0397199		1.96299	0.196615	1.1375	1.13371	1	1.0904	0.0452149		1.96299	0.196615	1.16235	1.35571	1.27665	1.2649	0.0561265		1.96299	0.196615	1.20561	1.23052	1.35697
2.74083	4.78033	7.46667	1.56973	10.3392		2.18914	5.39422	7.46667	1.38626	9.23367		1.3301	3.29582	5.67273	1.72265	13.7269					2.0701	0.204282	0.938714	0.779874	0.706121	0.808236	0.0686251		2.0701	0.204282	1.08889	1.10734	0.945455	1.04723	0.0511655		2.0701	0.204282	1.09162	1.39278	1.32613	1.27017	0.0913284		2.0701	0.204282	1.19894	1.26646	1.47171
2.85621	4.4868	8	1.7896	10.9397		2.29847	5.033	8	1.59196	9.96707		1.45178	3.2835	6.4	1.96758	14.0583					2.18075	0.212202	0.881073	0.72765	0.703482	0.770735	0.0556084		2.18075	0.212202	1.16667	1.18644	1.06667	1.13992	0.0370711		2.18075	0.212202	1.24451	1.59945	1.51468	1.45288	0.10702		2.18075	0.212202	1.26857	1.36705	1.50723
2.97279	4.3231	8	1.85648	11.056		2.40285	5.02311	8	1.5953	9.97906		1.57149	3.2218	5.76	1.79911	14.3289					2.29254	0.220204	0.848927	0.72622	0.690262	0.755137	0.0480303		2.29254	0.220204	1.16667	1.18644	0.96	1.10437	0.0724099		2.29254	0.220204	1.29102	1.6028	1.38499	1.42627	0.0923392		2.29254	0.220204	1.28206	1.3687	1.53625
3.08842	4.25412	8	1.90395	11.1834		2.50906	5.05611	8	1.58363	9.92479		1.68953	3.1429	6.4	2.03998	14.6219					2.40343	0.228142	0.835382	0.730991	0.673358	0.746577	0.0474171		2.40343	0.228142	1.16667	1.18644	1.06667	1.13992	0.0370711		2.40343	0.228142	1.32403	1.59108	1.57042	1.49518	0.0857788		2.40343	0.228142	1.29683	1.36125	1.56766
3.20225	4.067	6.4	1.57934	11.7433		2.61693	4.91933	8	1.62724	10.2271		1.80702	3.027	5.09091	1.69624	15.0723					2.51258	0.235955	0.798637	0.711217	0.648527	0.71946	0.0435285		2.51258	0.235955	0.933333	1.18644	0.848485	0.98942	0.10151		2.51258	0.235955	1.09829	1.63489	1.3058	1.34633	0.156221		2.51258	0.235955	1.36176	1.40271	1.61595
3.2853	4.3023	6.88	1.60871	11.3747		2.67488	4.81	6.4	1.33266	10.366		1.92393	3.40411	6.4	1.88591	13.4975					2.59222	0.241655	0.844842	0.69541	0.729322	0.756525	0.045231		2.59222	0.241655	1.00333	0.949153	1.06667	1.00638	0.0339577		2.59222	0.241655	1.11872	1.33892	1.45181	1.30315	0.0978038		2.59222	0.241655	1.31902	1.42177	1.44711
3.40331	4.26989	8	1.87553	11.4887		2.75247	4.7637	8	1.68416	10.3708		1.98539	3.301	6.4	1.94395	13.694					2.70539	0.249756	0.838478	0.688716	0.707231	0.744808	0.0471388		2.70539	0.249756	1.16667	1.18644	1.06667	1.13992	0.0370711		2.70539	0.249756	1.30427	1.69208	1.49649	1.49761	0.111953		2.70539	0.249756	1.33223	1.42243	1.46818
3.51515	3.83918	7.41818	1.93103	12.7218		2.85992	4.4465	6.4	1.44462	11.019		2.01583	3.229	6.4	1.99198	14.268					2.81264	0.257433	0.7539	0.642856	0.691805	0.696187	0.0321303		2.81264	0.257433	1.08182	0.949153	1.06667	1.03255	0.0419254		2.81264	0.257433	1.34287	1.45142	1.53346	1.44258	0.0551958		2.81264	0.257433	1.47522	1.51134	1.52972
3.63029	3.8594	7.52	1.95422	12.4116		2.96721	4.4868	6.4	1.42846	10.9281		2.13324	3.0769	6.4	2.08744	14.8732					2.92305	0.265336	0.75787	0.648683	0.659218	0.68859	0.0347732		2.92305	0.265336	1.09667	0.949153	1.06667	1.0375	0.0450123		2.92305	0.265336	1.35899	1.43518	1.60695	1.46704	0.0733301		2.92305	0.265336	1.43925	1.49887	1.5946
3.74472	3.86109	6.4	1.66258	12.6564		3.07577	4.266	6.4	1.50164	11.3576		2.2484	3.162	6.93333	2.19591	14.5328					3.03278	0.27319	0.758202	0.61676	0.67745	0.684138	0.0409674		3.03278	0.27319	0.933333	0.949153	1.15556	1.01268	0.0715833		3.03278	0.27319	1.15618	1.5087	1.69045	1.45178	0.156835		3.03278	0.27319	1.46764	1.55777	1.55811
3.85475	3.45469	6.52308	1.89135	13.537		3.18497	4.3023	8	1.86209	11.4697		2.36759	2.9967	6.4	2.13951	15.4098					3.13829	0.280743	0.678398	0.622009	0.642035	0.647481	0.0165043		3.13829	0.280743	0.951282	1.18644	1.06667	1.06813	0.0678884		3.13829	0.280743	1.31527	1.87084	1.64704	1.61105	0.161386		3.13829	0.280743	1.56975	1.57315	1.65213
3.96736	3.32373	8	2.41811	13.9721		3.29198	4.2221	8	1.90077	11.6373		2.48608	2.932	6.4	2.19484	15.7289					3.24628	0.288472	0.65268	0.610414	0.628174	0.630422	0.012253		3.24628	0.288472	1.16667	1.18644	1.06667	1.13992	0.0370711		3.24628	0.288472	1.68159	1.9097	1.68963	1.76031	0.0747341		3.24628	0.288472	1.62021	1.59613	1.68634
4.14121	3.38164	8	2.38375	13.8167		3.39788	3.97689	8	2.01822	12.283		2.60306	2.8132	6.4	2.29322	15.9949					3.41299	0.300406	0.664052	0.574962	0.602721	0.613912	0.0263196		3.41299	0.300406	1.16667	1.18644	1.06667	1.13992	0.0370711		3.41299	0.300406	1.65769	2.02771	1.76537	1.81692	0.109883		3.41299	0.300406	1.60218	1.68469	1.71487
4.24976	3.316	8	2.42174	13.8085		3.50615	3.65436	8	2.19927	13.106		2.72012	2.95489	6.75556	2.30618	15.5855					3.51708	0.307856	0.651163	0.528333	0.633077	0.604191	0.0382868		3.51708	0.307856	1.16667	1.18644	1.12593	1.15968	0.0178152		3.51708	0.307856	1.68412	2.20961	1.77534	1.88969	0.162115		3.51708	0.307856	1.60123	1.79757	1.67097
4.31342	3.29914	8.45714	2.57558	14.1777		3.61334	3.6495	8	2.19431	13.3717		2.83785	2.80711	7.82222	2.78849	16.3282					3.57813	0.312227	0.647853	0.527629	0.601416	0.592299	0.0350035		3.57813	0.312227	1.23333	1.18644	1.3037	1.24116	0.0340763		3.57813	0.312227	1.7911	2.20463	2.14664	2.04745	0.129267		3.57813	0.312227	1.64405	1.83402	1.7506
4.47621	3.21975	8	2.49537	14.5796		3.72273	3.6594	8	2.18943	13.5458		2.89429	2.9099	6.56	2.3051	16.3282					3.73423	0.3234	0.632262	0.529061	0.623439	0.594921	0.0330282		3.73423	0.3234	1.16667	1.18644	1.09333	1.14881	0.0283213		3.73423	0.3234	1.73532	2.19973	1.77451	1.90319	0.148702		3.73423	0.3234	1.69065	1.8579	1.7506
4.58664	3.14373	6.69091	2.16195	14.76		3.75068	3.7419	8.8	2.36142	13.2948		3.01001	2.9086	6.4	2.20155	16.4767					3.84013	0.33098	0.617334	0.540988	0.62316	0.593827	0.026473		3.84013	0.33098	0.975758	1.30508	1.06667	1.11584	0.098196		3.84013	0.33098	1.50345	2.37253	1.69479	1.85692	0.263651		3.84013	0.33098	1.71158	1.82347	1.76652
4.70175	3.018	9.6	3.18608	15.5125		3.86026	3.575	9.6	2.69195	13.8109		3.12722	2.765	7.52	2.72655	17.5734					3.95052	0.338882	0.592645	0.516859	0.592394	0.567299	0.0252204		3.95052	0.338882	1.4	1.42373	1.25333	1.35902	0.0532858		3.95052	0.338882	2.21564	2.70461	2.09895	2.33973	0.185523		3.95052	0.338882	1.79883	1.89426	1.8841
4.81156	2.9317	9.28	3.1653	16.3185		3.96568	3.62522	9.6	2.65486	13.6462		3.24558	2.8472	4.96	1.74873	16.435					4.05582	0.346419	0.575698	0.524119	0.610005	0.569941	0.0249596		4.05582	0.346419	1.35333	1.42373	0.826667	1.20124	0.188387		4.05582	0.346419	2.2012	2.66734	1.34621	2.07158	0.386845		4.05582	0.346419	1.89229	1.87168	1.76206
4.9233	2.88725	9.06667	3.17239	16.3866		4.07593	3.44333	9.6	2.78954	14.4244		3.35794	2.7604	5.92	2.14885	16.7745					4.16296	0.354089	0.566969	0.497823	0.591409	0.552067	0.0280246		4.16296	0.354089	1.32222	1.42373	0.986667	1.24421	0.132062		4.16296	0.354089	2.20613	2.80265	1.65422	2.221	0.331606		4.16296	0.354089	1.9002	1.97841	1.79845
5.03315	2.87422	9.6	3.35159	16.3067		4.18332	3.52878	8.71111	2.47664	14.139		3.47408	2.6726	5.92	2.21815	17.3093					4.26831	0.361629	0.564411	0.510176	0.572598	0.549062	0.0195859		4.26831	0.361629	1.4	1.2919	0.986667	1.22619	0.12376		4.26831	0.361629	2.33074	2.48828	1.70757	2.17553	0.238359		4.26831	0.361629	1.89093	1.93927	1.85579
5.14658	2.78407	9.48571	3.41619	16.6989		4.28937	3.3924	8	2.36006	14.4657		3.58885	2.61311	5.15556	1.96983	17.4219					4.37708	0.369415	0.546708	0.490459	0.559852	0.53234	0.0212814		4.37708	0.369415	1.38333	1.18644	0.859259	1.14301	0.152838		4.37708	0.369415	2.37567	2.37116	1.51641	2.08775	0.28567		4.37708	0.369415	1.9364	1.98407	1.86786
5.22998	2.569	12.8	5.0005	17.5679		4.40008	3.3835	8	2.37837	14.7751		3.70322	2.57064	6.10909	2.38705	18.4073					4.45705	0.375139	0.504474	0.489172	0.550752	0.5148	0.0185111		4.45705	0.375139	1.86667	1.18644	1.01818	1.3571	0.259374		4.45705	0.375139	3.47742	2.38955	1.83759	2.56819	0.481731		4.45705	0.375139	2.03718	2.0265	1.97351
5.25593	2.80272	9.06667	3.24431	16.8805		4.45363	3.30816	8	2.42984	15.0758		3.76147	2.52707	6.65455	2.64521	18.5836					4.48195	0.376921	0.55037	0.47828	0.541418	0.523356	0.0226858		4.48195	0.376921	1.32222	1.18644	1.10909	1.20592	0.0622917		4.48195	0.376921	2.25614	2.44126	2.03633	2.24458	0.117037		4.48195	0.376921	1.95747	2.06775	1.9924
5.31184	2.70059	8.53333	3.1691	17.2514		4.50718	3.23282	8	2.48131	15.3766		3.81971	2.4835	7.2	2.90337	18.7598					4.53555	0.380758	0.530316	0.467387	0.532084	0.509929	0.0212769		4.53555	0.380758	1.24444	1.18644	1.2	1.2103	0.0175176		4.53555	0.380758	2.20384	2.49298	2.23507	2.31063	0.0916184		4.53555	0.380758	2.00047	2.109	2.0113
5.36774	2.59847	8	3.09389	17.6222		4.56225	3.16277	7.92727	2.5178	15.47		3.87802	2.73875	6.4	2.3494	17.5477					4.58916	0.384595	0.510261	0.45726	0.58677	0.518097	0.037591		4.58916	0.384595	1.16667	1.17565	1.06667	1.13633	0.0349279		4.58916	0.384595	2.15153	2.52964	1.80861	2.16326	0.208224		4.58916	0.384595	2.04347	2.12181	1.88135
5.47801	2.50144	8.8	3.53235	18.3257		4.61732	3.09273	7.85455	2.55428	15.5633		3.93329	2.49578	6.4	2.57074	18.8519					4.6949	0.392164	0.491207	0.447134	0.534714	0.491018	0.0252825		4.6949	0.392164	1.28333	1.16487	1.06667	1.17162	0.0626374		4.6949	0.392164	2.45645	2.56629	1.979	2.33392	0.180266		4.6949	0.392164	2.12505	2.13462	2.02118
5.58745	2.47059	9.6	3.89418	18.6564		4.72639	3.0462	8	2.63465	15.4031		4.04678	2.47122	4.8	1.94876	19.3255					4.79985	0.399677	0.485149	0.440407	0.529453	0.485003	0.0257055		4.79985	0.399677	1.4	1.18644	0.8	1.12881	0.175585		4.79985	0.399677	2.70807	2.64704	1.50019	2.2851	0.39285		4.79985	0.399677	2.1634	2.11264	2.07195
5.69779	2.40793	9.6	3.99549	18.5638		4.83307	3.1914	8.64	2.71251	14.9627		4.16149	2.443	6.4	2.62957	19.2481					4.90566	0.407251	0.472846	0.461399	0.523407	0.485884	0.0190501		4.90566	0.407251	1.4	1.28136	1.06667	1.24934	0.0975474		4.90566	0.407251	2.77852	2.72527	2.02429	2.50936	0.243021		4.90566	0.407251	2.15266	2.05224	2.06365
5.80689	2.53213	9.6	3.80731	17.9835		4.86251	3.0957	7.52	2.42645	15.2004		4.27599	2.54822	6.4	2.5375	18.2824					5.01028	0.414739	0.497234	0.447563	0.54595	0.496916	0.0284023		5.01028	0.414739	1.4	1.11525	1.06667	1.19397	0.103964		5.01028	0.414739	2.64766	2.43786	1.95342	2.34631	0.205572		5.01028	0.414739	2.08537	2.08485	1.96011
5.91593	2.43031	11.2	4.61596	18.5851		4.96848	2.87508	8.36923	2.95473	16.425		4.38898	2.33778	8	3.42832	20.2407					5.11485	0.422224	0.477239	0.415667	0.500863	0.46459	0.0253943		5.11485	0.422224	1.63333	1.2412	1.33333	1.40262	0.118382		5.11485	0.422224	3.21001	2.96862	2.63919	2.93927	0.165434		5.11485	0.422224	2.15513	2.25281	2.17007
6.02696	2.42683	11.2	4.62729	18.7684		5.07735	2.91927	6.83636	2.38684	16.5166		4.50076	2.4145	7.04	2.91842	19.6819					5.22131	0.429845	0.476557	0.422056	0.5173	0.471971	0.0275901		5.22131	0.429845	1.63333	1.01387	1.17333	1.27351	0.185707		5.22131	0.429845	3.21789	2.39806	2.24666	2.62087	0.301692		5.22131	0.429845	2.17638	2.26537	2.11016
6.13549	2.45381	11.52	4.42568	18.6668		5.18762	2.8858	8	2.77787	16.5559		4.61422	2.4452	6.24	2.55373	19.4793					5.32539	0.437295	0.481855	0.417217	0.523878	0.474317	0.0310202		5.32539	0.437295	1.68	1.18644	1.04	1.30215	0.193598		5.32539	0.437295	3.07768	2.79093	1.96591	2.61151	0.333242		5.32539	0.437295	2.16461	2.27075	2.08844
6.24398	2.38137	9.6	4.0447	18.9499		5.29592	3.1274	8	2.56082	15.2657		4.72919	2.12873	7.27273	3.47979	20.6047					5.42943	0.444742	0.467631	0.452146	0.456074	0.458617	0.00464716		5.42943	0.444742	1.4	1.18644	1.21212	1.26619	0.0673158		5.42943	0.444742	2.81274	2.57287	2.67881	2.68814	0.0694027		5.42943	0.444742	2.19743	2.0938	2.2091
6.35141	2.42314	9.48571	3.98639	19.0583		5.40627	3.1317	8	2.57209	15.39		4.8404	2.048	6.98182	3.4252	21.2331					5.53244	0.452116	0.475832	0.452768	0.438779	0.455793	0.0108029		5.53244	0.452116	1.38333	1.18644	1.16364	1.24447	0.069743		5.53244	0.452116	2.7722	2.58418	2.63678	2.66439	0.0560019		5.53244	0.452116	2.21	2.11084	2.27647
6.46078	2.329	8.8	3.81049	19.0402		5.51625	3.0109	8	2.66533	15.7224		4.89633	2.10378	8	3.84723	20.8076					5.63732	0.459623	0.457346	0.435303	0.450729	0.447793	0.00653024		5.63732	0.459623	1.28333	1.18644	1.33333	1.2677	0.0431185		5.63732	0.459623	2.64987	2.67787	2.96167	2.76314	0.0995964		5.63732	0.459623	2.2079	2.15643	2.23085
6.56973	2.37292	12.5538	5.30304	19.0587		5.6228	2.8221	9.6	3.40635	16.4689		4.96019	2.0472	7.04	3.47889	20.7763					5.7418	0.467101	0.465971	0.408007	0.438607	0.437529	0.0167413		5.7418	0.467101	1.83077	1.42373	1.17333	1.47594	0.191573		5.7418	0.467101	3.68781	3.42237	2.67812	3.26276	0.3022		5.7418	0.467101	2.21005	2.25883	2.22749
6.62366	2.29131	12.1846	5.33933	19.3715		5.6228	2.8749	8	2.79136	16.5227		5.01353	2.07983	7.08923	3.43274	21.0881					5.79351	0.470803	0.449944	0.415641	0.445598	0.437061	0.0107833		5.79351	0.470803	1.77692	1.18644	1.18154	1.38163	0.19765		5.79351	0.470803	3.71305	2.80449	2.64259	3.05337	0.333131		5.79351	0.470803	2.24632	2.2662	2.26092
6.67759	2.20969	11.8154	5.37562	19.6843		5.73331	2.70629	10.7429	3.99712	17.27		5.06687	2.11246	7.13846	3.38658	21.3999					5.84523	0.474505	0.433917	0.391263	0.45259	0.425923	0.0181489		5.84523	0.474505	1.72308	1.59322	1.18974	1.50201	0.160572		5.84523	0.474505	3.73828	4.01592	2.60706	3.45375	0.430869		5.84523	0.474505	2.28259	2.3687	2.29436
6.73163	2.15468	10.7077	4.9779	20.2154		5.75905	2.96909	9.45455	3.18571	16.3341		5.17701	1.98291	8.14545	4.13652	21.6516					5.89705	0.478214	0.423114	0.429259	0.424833	0.425735	0.00183021		5.89705	0.478214	1.56154	1.40216	1.35758	1.44042	0.0619097		5.89705	0.478214	3.4617	3.20069	3.18437	3.28226	0.0898468		5.89705	0.478214	2.34418	2.24034	2.32134
6.78568	2.09967	9.6	4.58017	20.7465		5.86971	2.9571	9.12	3.09358	16.3298		5.28829	2.0386	8.8	4.32222	21.372					5.94888	0.481924	0.412311	0.427525	0.436765	0.425534	0.00712896		5.94888	0.481924	1.4	1.35254	1.46667	1.4064	0.0331		5.94888	0.481924	3.18512	3.10813	3.32732	3.20686	0.0642021		5.94888	0.481924	2.40577	2.23975	2.29136
6.89346	2.1085	9.6	4.56454	20.6976		5.92364	2.97555	9.36	3.15066	16.3385		5.3435	2.0445	8.13333	4.00101	21.2443					6.05223	0.489322	0.414046	0.430193	0.438029	0.427423	0.00706044		6.05223	0.489322	1.4	1.38814	1.35556	1.38123	0.0132864		6.05223	0.489322	3.17425	3.16547	3.08006	3.13993	0.0300423		6.05223	0.489322	2.4001	2.24093	2.27768
6.99977	2.07964	10.7636	5.2454	20.9133		5.97757	2.994	9.6	3.20773	16.3471		5.39872	2.0504	7.46667	3.67981	21.1167					6.15418	0.496619	0.408378	0.43286	0.439293	0.426844	0.0094177		6.15418	0.496619	1.5697	1.42373	1.24444	1.41262	0.0940564		6.15418	0.496619	3.64773	3.22281	2.83279	3.23444	0.235325		6.15418	0.496619	2.42511	2.24212	2.26399
7.10753	2.10457	11.6571	5.56221	20.2137		6.08708	2.81218	10.0364	3.60374	17.1654		5.51006	2.3076	6.72	2.91335	20.839					6.25752	0.504016	0.413275	0.406574	0.494397	0.438082	0.0282242		6.25752	0.504016	1.7	1.48844	1.12	1.43615	0.169461		6.25752	0.504016	3.86804	3.62069	2.24275	3.24383	0.505605		6.25752	0.504016	2.34398	2.35435	2.23422
7.18699	2.091	11.4667	5.50626	20.0423		6.1965	2.9495	11.2	3.80222	16.0138		5.62192	2.3033	6.88	2.99483	21.048					6.33371	0.50947	0.41061	0.426426	0.493476	0.443504	0.0253998		6.33371	0.50947	1.67222	1.66102	1.14667	1.4933	0.173348		6.33371	0.50947	3.82913	3.8201	2.30547	3.31824	0.506387		6.33371	0.50947	2.3241	2.19641	2.25662
7.24187	2.15306	11.3	5.27023	21.1889		6.30905	2.8307	10.56	3.74202	17.0469		5.7314	2.1099	6.4	3.03911	22.2957					6.38634	0.513237	0.422797	0.409251	0.452041	0.428029	0.0126264		6.38634	0.513237	1.64792	1.5661	1.06667	1.4269	0.181656		6.38634	0.513237	3.66499	3.75962	2.33956	3.25472	0.458396		6.38634	0.513237	2.45707	2.3381	2.39039
7.34903	2.0394	11.3067	5.5519	21.7428		6.36697	2.87868	9.72444	3.39071	16.6489		5.84621	2.07589	7.28889	3.534	22.1359					6.48911	0.520593	0.400477	0.416188	0.444754	0.420473	0.01296		6.48911	0.520593	1.64889	1.44218	1.21481	1.4353	0.125354		6.48911	0.520593	3.86087	3.40665	2.72054	3.32935	0.331447		6.48911	0.520593	2.5213	2.28351	2.37326
7.46122	2.18057	11.3143	5.19519	20.8832		6.4249	2.92667	8.88889	3.03939	16.2509		5.9209	2.0528	6.4	3.12144	22.0537					6.59669	0.528294	0.428199	0.423125	0.439807	0.430377	0.00493729		6.59669	0.528294	1.65	1.31827	1.06667	1.34498	0.168923		6.59669	0.528294	3.61281	3.05368	2.40294	3.02315	0.349593		6.59669	0.528294	2.42162	2.22893	2.36445
7.56146	2.19269	10.9538	5.00402	20.7882		6.52659	2.5627	8.96	3.50406	18.1137		5.95357	1.99746	7.26154	3.64325	21.8636					6.69281	0.535174	0.430579	0.370504	0.427951	0.409678	0.0196015		6.69281	0.535174	1.59744	1.32881	1.21026	1.37884	0.114533		6.69281	0.535174	3.47987	3.52054	2.80465	3.26835	0.232149		6.69281	0.535174	2.4106	2.48442	2.34406
7.66812	2.06507	11.2	5.4313	22.588		6.63586	2.5627	8	3.12963	17.8357		6.00688	1.98409	6.4	3.2303	22.2249					6.7951	0.542496	0.405518	0.370504	0.425086	0.40037	0.0159653		6.7951	0.542496	1.63333	1.18644	1.06667	1.29548	0.172429		6.7951	0.542496	3.777	3.14435	2.48675	3.13603	0.372488		6.7951	0.542496	2.6193	2.44628	2.3828
7.77584	2.09433	11.0667	5.29325	21.5091		6.74736	2.7079	8.96	3.31239	17.4533		6.11788	1.9373	6.4	3.3063	22.1696					6.89839	0.549889	0.411264	0.391497	0.415062	0.405941	0.00730472		6.89839	0.549889	1.61389	1.32881	1.06667	1.33646	0.158016		6.89839	0.549889	3.681	3.32796	2.54525	3.18474	0.335594		6.89839	0.549889	2.4942	2.39384	2.37688
7.87943	2.03443	10.9714	5.41224	22.4741		6.85489	2.59875	8.53333	3.29523	17.8972		6.22721	1.979	6.4	3.23578	21.8205					6.99772	0.557	0.399501	0.375716	0.423996	0.399738	0.0139375		6.99772	0.557	1.6	1.26554	1.06667	1.31073	0.15561		6.99772	0.557	3.76375	3.31073	2.49097	3.18848	0.372472		6.99772	0.557	2.6061	2.45472	2.33945
7.98558	2.02664	11.2	5.07296	22.3778		6.96963	2.6548	7.04	2.65618	17.4411		6.33603	1.92318	6.4	3.33837	22.4851					7.09952	0.564286	0.397972	0.38382	0.412037	0.397943	0.00814553		7.09952	0.564286	1.63333	1.04407	1.06667	1.24802	0.192766		7.09952	0.564286	3.52781	2.66867	2.56994	2.92214	0.304172		7.09952	0.564286	2.59493	2.39217	2.41071
8.08979	2.07593	10.6286	5.12996	22.3114		7.02232	2.28473	10.24	4.19001	19.753		6.44625	1.9485	7.2	3.69695	22.2163					7.19945	0.57144	0.40765	0.330316	0.417461	0.385143	0.027559		7.19945	0.57144	1.55	1.51864	1.2	1.42288	0.111808		7.19945	0.57144	3.56745	4.20971	2.84598	3.54105	0.393896		7.19945	0.57144	2.58723	2.70926	2.38188
8.1948	2.06161	11.1111	5.39799	21.4945		7.07665	2.41629	9.48923	3.82367	19.1975		6.55316	1.9822	8.16	4.12235	21.9733					7.30015	0.578647	0.404838	0.349337	0.424681	0.392952	0.0225475		7.30015	0.578647	1.62037	1.4073	1.36	1.46256	0.0800793		7.30015	0.578647	3.75384	3.84165	3.17346	3.58965	0.209633		7.30015	0.578647	2.49251	2.63306	2.35583
8.25652	2.14424	11.1059	5.18809	21.7491		7.13099	2.54785	8.73846	3.45733	18.6419		6.66147	1.956	7.11111	3.64406	22.9189					7.35933	0.582884	0.421063	0.368357	0.419068	0.402829	0.0172459		7.35933	0.582884	1.61961	1.29596	1.18519	1.36692	0.130329		7.35933	0.582884	3.60788	3.47358	2.80527	3.29558	0.248201		7.35933	0.582884	2.52203	2.55686	2.45721
8.3527	2.05372	12	5.85931	22.7241		7.26442	2.2881	10.08	4.44171	19.6668		6.76939	1.9231	7.84	4.09156	23.0336					7.45156	0.589485	0.403289	0.330804	0.412019	0.382038	0.0257405		7.45156	0.589485	1.75	1.49492	1.30667	1.51719	0.128463		7.45156	0.589485	4.07465	4.4626	3.14976	3.89567	0.389406		7.45156	0.589485	2.63509	2.69743	2.46951
8.45721	2.15594	12.6	5.87795	21.5194		7.35051	2.3955	10	4.17512	18.7155		6.87821	1.8977	8.8	4.65277	22.494					7.55179	0.596659	0.423361	0.346331	0.406577	0.39209	0.0233867		7.55179	0.596659	1.8375	1.48305	1.46667	1.59574	0.120973		7.55179	0.596659	4.08761	4.19475	3.58179	3.95472	0.189012		7.55179	0.596659	2.49539	2.56696	2.41166
8.5625	2.01467	13.8667	6.88734	23.1283		7.46224	2.48844	7.82222	3.15585	18.0812		6.93284	1.87087	8	4.28407	22.9216					7.65275	0.603887	0.39562	0.359769	0.40083	0.385406	0.0129067		7.65275	0.603887	2.02222	1.16008	1.33333	1.50521	0.2633		7.65275	0.603887	4.78956	3.17069	3.29796	3.75274	0.51971		7.65275	0.603887	2.68196	2.47996	2.4575
8.61371	2.02778	12.8889	6.3683	22.7583		7.51724	2.39481	8.64444	3.64258	18.7148		6.96095	1.83227	8.58182	4.68501	23.858					7.70186	0.607402	0.398195	0.346231	0.39256	0.378995	0.0164626		7.70186	0.607402	1.87963	1.28202	1.4303	1.53065	0.179664		7.70186	0.607402	4.42861	3.65971	3.60661	3.89831	0.265593		7.70186	0.607402	2.63905	2.56686	2.55789
8.66492	2.04089	11.9111	5.84926	22.3883		7.57225	2.30117	9.46667	4.12931	19.3484		7.06664	1.95709	7.56364	3.86735	21.8593					7.75097	0.610917	0.400769	0.332693	0.419302	0.384255	0.02633		7.75097	0.610917	1.73704	1.40395	1.26061	1.4672	0.141122		7.75097	0.610917	4.06766	4.14873	2.97716	3.73118	0.377737		7.75097	0.610917	2.59615	2.65376	2.3436
8.77052	2.02622	11.2	5.53031	22.5863		7.62673	2.27043	12	5.47887	19.8455		7.17438	1.89933	8.66667	4.56534	22.8746					7.85223	0.618165	0.397889	0.328249	0.406927	0.377689	0.024857		7.85223	0.618165	1.63333	1.77966	1.44444	1.61915	0.0970283		7.85223	0.618165	3.84586	5.50463	3.51449	4.28833	0.615631		7.85223	0.618165	2.6191	2.72195	2.45246
8.82221	2.04166	12.56	6.15338	22.6173		7.6905	2.2518	8.8	3.90366	19.712		7.22856	1.96997	8.17333	4.16901	21.5225					7.9018	0.621713	0.400921	0.325556	0.42206	0.382846	0.0292877		7.9018	0.621713	1.83167	1.30508	1.36222	1.49966	0.166822		7.9018	0.621713	4.27915	3.92202	3.20938	3.80352	0.314449		7.9018	0.621713	2.62271	2.70363	2.30749
8.87391	2.0571	13.92	6.77646	22.6484		7.73593	2.30117	10	4.37332	19.0341		7.28273	2.0406	7.68	3.77267	20.1703					7.95137	0.625262	0.403953	0.332693	0.437193	0.39128	0.0308249		7.95137	0.625262	2.03	1.48305	1.28	1.59768	0.223965		7.95137	0.625262	4.71245	4.39389	2.90427	4.00354	0.557272		7.95137	0.625262	2.62631	2.61066	2.16253
8.9779	2.06711	12.8	6.19441	22.4412		7.84739	2.32582	14.1091	6.07423	19.2457		7.38945	1.7758	8.10667	4.70091	24.0083					8.0511	0.6324	0.405919	0.336257	0.380461	0.374212	0.0203508		8.0511	0.6324	1.86667	2.09245	1.35111	1.77008	0.219388		8.0511	0.6324	4.30768	6.1028	3.61885	4.67644	0.74038		8.0511	0.6324	2.60228	2.63968	2.57401
9.08178	2.08436	11.2	5.3765	21.7754		7.90238	2.24378	13.0545	5.81967	19.5459		7.49662	2.075	8.72727	4.2169	21.5205					8.15071	0.63953	0.409306	0.324397	0.444563	0.392756	0.0356625		8.15071	0.63953	1.63333	1.93606	1.45455	1.67464	0.140526		8.15071	0.63953	3.7389	5.84703	3.24625	4.27739	0.797601		8.15071	0.63953	2.52508	2.68086	2.30728
9.18377	2.07833	11.2	5.3939	22.4272		7.95737	2.16175	12	5.5651	19.8461		7.60126	1.95918	8.87273	4.53336	22.9406					8.24851	0.646531	0.408122	0.312537	0.41975	0.380136	0.033966		8.24851	0.646531	1.63333	1.77966	1.47879	1.63059	0.0868654		8.24851	0.646531	3.751	5.59127	3.48986	4.27738	0.661256		8.24851	0.646531	2.60067	2.72203	2.45954
9.23474	2.02567	11.2	5.56092	22.9159		8.06755	2.17575	12.8	5.89034	20.3732		7.70855	2.011	9.46667	4.71132	21.9382					8.29739	0.65003	0.39778	0.314561	0.430852	0.381064	0.034595		8.29739	0.65003	1.63333	1.89831	1.57778	1.70314	0.0988923		8.29739	0.65003	3.86715	5.91804	3.62687	4.47068	0.726993		8.29739	0.65003	2.65733	2.79432	2.35207
9.26213	2.03536	13.3714	6.57011	22.5587		8.17804	2.21593	11.2	5.07469	19.731		7.81362	2.0726	7.36	3.56341	20.5102					8.32365	0.651909	0.399683	0.32037	0.444049	0.388034	0.0361752		8.32365	0.651909	1.95	1.66102	1.22667	1.61256	0.210209		8.32365	0.651909	4.56895	5.09855	2.74318	4.13689	0.713431		8.32365	0.651909	2.61591	2.70625	2.19896
9.36502	2.055	13.8667	6.74667	21.677		8.28864	2.09625	11.2	5.35912	20.2545		7.91945	2.30362	9.6	4.17386	20.1085					8.42232	0.658972	0.40354	0.303067	0.493546	0.400051	0.0550141		8.42232	0.658972	2.02222	1.66102	1.6	1.76108	0.131754		8.42232	0.658972	4.69174	5.38432	3.21312	4.42972	0.640315		8.42232	0.658972	2.51367	2.77804	2.1559
9.4717	2.08664	12.8	6.13823	21.3279		8.40088	2.19082	11.2	5.12459	19.6433		7.94573	2.20191	9.6	4.37424	20.2164					8.52462	0.666294	0.409753	0.316739	0.471753	0.399415	0.0450462		8.52462	0.666294	1.86667	1.66102	1.6	1.70923	0.080666		8.52462	0.666294	4.26862	5.14869	3.36737	4.26156	0.514234		8.52462	0.666294	2.47318	2.69422	2.16746
9.58164	2.00064	13.5273	6.77592	21.6834		8.51216	2.01525	12	5.96527	20.9391		8.05067	2.0868	8.8	4.22622	21.5363					8.63005	0.673841	0.392865	0.291356	0.447092	0.377104	0.0456423		8.63005	0.673841	1.97273	1.77966	1.46667	1.73968	0.147448		8.63005	0.673841	4.71207	5.99332	3.25342	4.65294	0.791493		8.63005	0.673841	2.51441	2.87194	2.30898
9.67088	2.06091	12.8	6.21568	21.8501		8.53858	2.1895	11.2	5.13501	19.8444		8.15768	1.9934	8.96	4.50128	22.3564					8.71562	0.679966	0.404701	0.316549	0.427081	0.382777	0.0337384		8.71562	0.679966	1.86667	1.66102	1.49333	1.67367	0.107958		8.71562	0.679966	4.32247	5.15915	3.46517	4.3156	0.489024		8.71562	0.679966	2.53374	2.72179	2.3969
9.77195	2.15946	12.5538	5.82402	21.1849		8.6489	2.12257	12.4571	5.8928	20.5946		8.26168	2.12	7.85455	3.71126	20.6035					8.81255	0.686904	0.424053	0.306873	0.454205	0.395043	0.0449365		8.81255	0.686904	1.83077	1.84746	1.30909	1.66244	0.17674		8.81255	0.686904	4.05011	5.92051	2.857	4.27587	0.891536		8.81255	0.686904	2.4566	2.82469	2.20897
9.87384	2.04475	13.4667	6.61087	22.0321		8.70493	2.1002	12.2286	5.84198	20.6399		8.31424	2.07245	7.92727	3.83441	21.0415					8.91025	0.693898	0.401527	0.303638	0.444018	0.383061	0.0415626		8.91025	0.693898	1.96389	1.81356	1.32121	1.69955	0.194084		8.91025	0.693898	4.59729	5.86945	2.9518	4.47285	0.844547		8.91025	0.693898	2.55485	2.83091	2.25592
9.98276	2.10391	11.2	5.32771	20.7458		8.76096	2.07783	12	5.79115	20.6852		8.36681	2.02491	8	3.95757	21.4794					9.0147	0.701374	0.413145	0.300404	0.433832	0.38246	0.0414602		9.0147	0.701374	1.63333	1.77966	1.33333	1.58211	0.131365		9.0147	0.701374	3.70497	5.81838	3.04661	4.18999	0.836085		9.0147	0.701374	2.40568	2.83712	2.30288
10.0767	2.16886	14.2769	6.59053	21.2746		8.8158	2.11302	12.64	6.00568	20.7203		8.41849	2.0755	8.64	4.16565	21.0716					9.10482	0.707825	0.425899	0.305491	0.444672	0.39202	0.0436027		9.10482	0.707825	2.08205	1.87458	1.44	1.79888	0.18917		9.10482	0.707825	4.58315	6.03393	3.20679	4.60796	0.816216		9.10482	0.707825	2.467	2.84193	2.25916
10.1803	2.21317	11.2	5.07646	20.9732		8.87065	2.1482	13.28	6.22022	20.7554		8.47017	2.1261	9.28	4.37373	20.6638					9.20411	0.714932	0.434599	0.310578	0.455512	0.40023	0.0452306		9.20411	0.714932	1.63333	1.96949	1.54667	1.7165	0.128948		9.20411	0.714932	3.53024	6.24947	3.36698	4.38223	0.934807		9.20411	0.714932	2.43205	2.84675	2.21544
10.2791	2.20026	14.1474	6.4526	21.4299		8.98201	2.027	12.8	6.32994	20.711		8.57473	1.95463	9.8	5.02109	23.0681					9.29888	0.721716	0.432066	0.293055	0.418773	0.381298	0.044288		9.29888	0.721716	2.06316	1.89831	1.63333	1.86493	0.125197		9.29888	0.721716	4.48723	6.35971	3.86533	4.90409	0.749625		9.29888	0.721716	2.48502	2.84066	2.47321
10.331	2.29192	16.7385	7.35072	20.8494		9.03812	2.13825	12	5.65962	19.8833		8.60548	2.02188	10	4.96511	20.9705					9.34868	0.72528	0.450065	0.309139	0.433182	0.397462	0.0444294		9.34868	0.72528	2.44103	1.77966	1.66667	1.96245	0.2415		9.34868	0.72528	5.1118	5.68623	3.82224	4.87342	0.551132		9.34868	0.72528	2.4177	2.72713	2.24831
10.43	2.18129	14.4	6.62326	21.1518		9.09423	2.2495	11.2	4.98929	19.0556		8.67881	2.11	11.0222	5.21266	21.1218					9.44357	0.732073	0.428339	0.325223	0.452062	0.401875	0.0389328		9.44357	0.732073	2.1	1.66102	1.83704	1.86602	0.127549		9.44357	0.732073	4.60591	5.01276	4.01281	4.54383	0.290325		9.44357	0.732073	2.45276	2.6136	2.26453
10.5301	2.1911	15.619	7.18659	21.3612		9.20383	2.20683	11.2	5.08388	19.3208		8.78231	2.00733	10.6667	5.31823	22.1181					9.53961	0.738947	0.430265	0.319055	0.430066	0.393129	0.037037		9.53961	0.738947	2.27778	1.66102	1.77778	1.90552	0.189154		9.53961	0.738947	4.99766	5.10779	4.09407	4.73317	0.321129		9.53961	0.738947	2.47705	2.64998	2.37135
10.5809	2.16155	14.5524	6.77633	21.402		9.25946	2.22017	12.2667	5.53958	19.1573		8.88782	2.43711	11.0222	4.54264	18.8521					9.58827	0.74243	0.424463	0.320982	0.522145	0.42253	0.0580786		9.58827	0.74243	2.12222	1.81921	1.83704	1.92616	0.0981681		9.58827	0.74243	4.71236	5.56563	3.49701	4.59167	0.600201		9.58827	0.74243	2.48178	2.62756	2.0212
10.6316	2.132	13.4857	6.36608	21.4428		9.31509	2.2335	13.3333	5.99528	18.9939		8.93853	2.33	12	5.15336	20.0199					9.63693	0.745914	0.418661	0.32291	0.499197	0.413589	0.0509527		9.63693	0.745914	1.96667	1.9774	2	1.98136	0.00982358		9.63693	0.745914	4.42706	6.02348	3.96715	4.8059	0.623098		9.63693	0.745914	2.48651	2.60514	2.1464
10.7323	2.38283	14.9333	6.37088	20.5631		9.42704	2.29282	14.4	6.29185	18.7855		8.98943	2.16225	10.2667	4.73111	20.5159					9.73348	0.752824	0.467917	0.331486	0.463257	0.420887	0.0447205		9.73348	0.752824	2.17778	2.13559	1.71111	2.00816	0.149023		9.73348	0.752824	4.43041	6.32143	3.6421	4.79798	0.794992		9.73348	0.752824	2.3845	2.57656	2.19958
10.8318	2.15878	14.2222	6.63046	21.3055		9.53868	2.27964	14.9818	6.58568	19.0058		9.0924	2.1782	10.88	5.00338	20.0611					9.82883	0.75965	0.423919	0.32958	0.466674	0.406724	0.0404986		9.82883	0.75965	2.07407	2.22188	1.81333	2.03643	0.11943		9.82883	0.75965	4.61092	6.61665	3.8517	5.02642	0.824767		9.82883	0.75965	2.47058	2.60678	2.15082
10.9316	2.2995	14.4	6.31186	20.7939		9.59386	2.22082	12.9455	5.84736	19.0151		9.19521	2.59333	9.6	3.72974	18.6961					9.92455	0.766501	0.451553	0.321077	0.555615	0.442748	0.0678484		9.92455	0.766501	2.1	1.91988	1.6	1.87329	0.146205		9.92455	0.766501	4.38936	5.87486	2.87123	4.37848	0.867091		9.92455	0.766501	2.41126	2.60806	2.00447
11.0306	2.51208	15.2	6.1772	19.3095		9.64936	2.263	14.1538	6.28043	19.3771		9.29841	2.3901	11.84	4.95741	19.1389					10.0195	0.7733	0.493298	0.327175	0.512073	0.444182	0.0587539		10.0195	0.7733	2.21667	2.09909	1.97333	2.09636	0.0702575		10.0195	0.7733	4.29572	6.30997	3.81631	4.80733	0.763959		10.0195	0.7733	2.23914	2.6577	2.05195
11.1316	2.50779	14.4	5.76051	19.3478		9.76193	2.2815	15.52	6.83943	19.7723		9.40088	2.19682	12.9455	5.90198	20.5824					10.1164	0.780234	0.492454	0.32985	0.470663	0.430989	0.0509593		10.1164	0.780234	2.1	2.30169	2.15758	2.18642	0.0599843		10.1164	0.780234	4.00594	6.87159	4.54345	5.14033	0.879429		10.1164	0.780234	2.24357	2.7119	2.20671
11.236	2.5317	14.4	5.70578	19.5497		9.87437	2.29783	14.4	6.27375	19.4761		9.50065	2.2657	13.28	6.12689	19.496					10.2165	0.7874	0.49715	0.332211	0.48542	0.43826	0.0531327		10.2165	0.7874	2.1	2.13559	2.21333	2.14964	0.0334621		10.2165	0.7874	3.96788	6.30325	4.7166	4.99591	0.688478		10.2165	0.7874	2.26698	2.67128	2.09023
11.3034	2.41555	16.1455	6.69349	20.0915		9.98592	2.25082	13.6727	6.07729	19.2145		9.60303	2.31467	13.3333	5.765	20.907					10.2811	0.792026	0.474341	0.325414	0.495911	0.431889	0.0536003		10.2811	0.792026	2.35455	2.02773	2.22222	2.2015	0.0949093		10.2811	0.792026	4.65475	6.10587	4.43801	5.06621	0.523584		10.2811	0.792026	2.32981	2.6354	2.24151
11.4014	2.43867	12.8	5.2566	19.0686		10.0405	2.27791	13.703	6.0274	19.0388		9.70619	2.2221	12.16	5.49321	21.1106					10.3751	0.798749	0.478881	0.329331	0.476079	0.428097	0.0493898		10.3751	0.798749	1.86667	2.03223	2.02667	1.97519	0.0542842		10.3751	0.798749	3.65552	6.05574	4.22877	4.64668	0.723707		10.3751	0.798749	2.21119	2.6113	2.26333
11.4959	2.53923	12.8	5.05419	19.2654		10.0952	2.305	13.7333	5.97751	18.8631		9.80703	2.3053	11.2	4.88209	19.9427					10.4657	0.805239	0.498629	0.333247	0.493905	0.441927	0.0543569		10.4657	0.805239	1.86667	2.03672	1.86667	1.92335	0.0566855		10.4657	0.805239	3.51475	6.00562	3.75832	4.42623	0.792817		10.4657	0.805239	2.23402	2.5872	2.13812
11.5958	2.26908	15.3846	6.85314	20.5994		10.2093	2.35808	14	5.98439	19.5194		9.90812	2.1373	14.88	6.96544	20.9299					10.5615	0.812097	0.445579	0.340922	0.457911	0.414804	0.0371121		10.5615	0.812097	2.24359	2.07627	2.48	2.26662	0.117114		10.5615	0.812097	4.76577	6.01253	5.36212	5.38014	0.360021		10.5615	0.812097	2.38871	2.67722	2.24396
11.6952	2.31123	14.6462	6.42474	20.0483		10.3195	2.27392	19.6	8.64669	19.647		9.9592	2.3083	12.64	5.47787	19.8895					10.6568	0.818914	0.453856	0.328753	0.494547	0.425719	0.0498855		10.6568	0.818914	2.1359	2.90678	2.10667	2.38311	0.261968		10.6568	0.818914	4.46785	8.68735	4.21697	5.79072	1.45012		10.6568	0.818914	2.32481	2.69472	2.13242
11.7944	2.33408	15.1385	6.50297	20.1544		10.3762	2.20667	17.6667	8.05613	20.1015		10.0582	2.35678	15.1111	6.42042	19.9722					10.7519	0.825724	0.458343	0.319031	0.504934	0.427436	0.0558462		10.7519	0.825724	2.20769	2.62006	2.51852	2.44876	0.124045		10.7519	0.825724	4.52226	8.09401	4.94256	5.85294	1.12708		10.7519	0.825724	2.3371	2.75706	2.14129
11.8922	2.45636	14.9818	6.11593	19.527		10.4329	2.13942	15.7333	7.46557	20.556		10.109	2.34324	14.3556	6.12828	19.8139					10.8457	0.83244	0.482356	0.309308	0.502033	0.431232	0.0612263		10.8457	0.83244	2.18485	2.33333	2.39259	2.30359	0.0617868		10.8457	0.83244	4.25311	7.50068	4.71767	5.49048	1.014		10.8457	0.83244	2.26435	2.8194	2.12431
11.9874	2.48772	13.6	5.515	18.6698		10.545	2.12817	15.3333	7.29609	21.415		10.1598	2.3297	13.6	5.83615	19.6555					10.937	0.838972	0.488514	0.307681	0.499132	0.431776	0.0621229		10.937	0.838972	1.98333	2.27401	2.26667	2.17467	0.095692		10.937	0.838972	3.83521	7.3304	4.49278	5.21946	1.0724		10.937	0.838972	2.16495	2.93722	2.10733
12.0872	2.52355	16.1455	6.49282	18.3493		10.6569	2.16577	16	7.41315	20.5884		10.2609	2.363	13.6	5.7585	19.9798					11.0328	0.845828	0.495549	0.313118	0.506267	0.438311	0.062673		11.0328	0.845828	2.35455	2.37288	2.26667	2.33136	0.0327791		11.0328	0.845828	4.5152	7.44801	4.433	5.4654	0.991589		11.0328	0.845828	2.12779	2.82384	2.1421
12.183	2.53782	15.8545	6.27754	18.3228		10.7689	2.10018	16	7.68072	21.4609		10.3586	2.42133	13.5111	5.59351	19.1195					11.1246	0.852401	0.498351	0.303635	0.518765	0.44025	0.0685614		11.1246	0.852401	2.31212	2.37288	2.25185	2.31228	0.0349383		11.1246	0.852401	4.3655	7.71684	4.30599	5.46278	1.12716		11.1246	0.852401	2.12471	2.9435	2.04986
12.2807	2.6516	14.72	5.62529	17.6448		10.7961	2.11978	16.8615	7.99404	21.2601		10.4585	2.37367	14.0444	5.93209	18.8254					11.2183	0.859107	0.520695	0.306469	0.508552	0.445239	0.0694732		11.2183	0.859107	2.14667	2.50065	2.34074	2.32935	0.102345		11.2183	0.859107	3.91191	8.03163	4.56664	5.50339	1.27817		11.2183	0.859107	2.04609	2.91597	2.01834
12.3288	2.4928	15.8933	6.39792	18.2971		10.8234	2.13938	17.7231	8.30735	21.0593		10.5583	2.33522	13.1556	5.63675	20.1896					11.2644	0.862407	0.489511	0.309303	0.500315	0.433043	0.0619485		11.2644	0.862407	2.31778	2.62842	2.19259	2.3796	0.129555		11.2644	0.862407	4.44921	8.34642	4.33928	5.71164	1.31777		11.2644	0.862407	2.12173	2.88843	2.16459
12.3759	2.56578	16.6	5.73773	17.8432		10.8796	2.1419	17.5949	8.24732	20.8237		10.6577	2.32373	16.8727	7.2897	19.9102					11.3096	0.865642	0.503842	0.309667	0.497853	0.43712	0.0637502		11.3096	0.865642	2.42083	2.60941	2.81212	2.61412	0.11298		11.3096	0.865642	3.9901	8.28611	5.61175	5.96265	1.2525		11.3096	0.865642	2.0691	2.85611	2.13464
12.423	2.5643	14.56	5.71043	17.92		10.9358	2.14442	17.4667	8.18729	20.588		10.7568	2.44995	14.3158	5.87617	18.8253					11.3547	0.868873	0.503551	0.310031	0.524895	0.446159	0.0683424		11.3547	0.868873	2.12333	2.5904	2.38596	2.36656	0.135178		11.3547	0.868873	3.97112	8.22579	4.52358	5.5735	1.3357		11.3547	0.868873	2.07801	2.82379	2.01832
12.4719	2.60137	15.4667	5.5881	17.9494		10.9919	2.18925	17.2256	7.90791	20.759		10.8064	2.4636	13.7579	5.58945	18.694					11.4016	0.872228	0.510832	0.316512	0.52782	0.451721	0.0677822		11.4016	0.872228	2.25556	2.55465	2.29298	2.36773	0.0940828		11.4016	0.872228	3.88604	7.9451	4.30286	5.378	1.28918		11.4016	0.872228	2.08142	2.84724	2.00424
12.5674	2.51678	14.5778	5.82113	18.8028		11.0481	2.23408	16.9846	7.62853	20.93		10.856	2.47725	13.2	5.30273	18.5627					11.4932	0.878785	0.49422	0.322994	0.530745	0.449319	0.0640368		11.4932	0.878785	2.12593	2.5189	2.2	2.28161	0.120559		11.4932	0.878785	4.0481	7.66441	4.08214	5.26488	1.1998		11.4932	0.878785	2.18038	2.87069	1.99017
12.6155	2.57033	14.5778	5.7125	18.7187		11.1043	2.19827	16	7.31133	20.9068		10.871	2.48713	14.8	5.98253	18.7079					11.5393	0.882084	0.504736	0.317817	0.53286	0.451804	0.067484		11.5393	0.882084	2.12593	2.37288	2.46667	2.32182	0.101622		11.5393	0.882084	3.97256	7.34571	4.60547	5.30791	1.03515		11.5393	0.882084	2.17062	2.86751	2.00574
12.6735	2.45041	13.3647	5.4822	17.8902		11.1605	2.16246	15.0154	6.99412	20.8836		10.9543	2.60725	12.6	4.83886	18.257					11.595	0.886072	0.481187	0.31264	0.558597	0.450808	0.0726083		11.595	0.886072	1.94902	2.22686	2.1	2.09196	0.0803057		11.595	0.886072	3.8124	7.02701	3.72505	4.85482	1.08639		11.595	0.886072	2.07455	2.86433	1.95739
12.7118	2.5647	13.44	5.37696	17.9047		11.2169	2.18354	15.1385	6.9953	20.8665		10.9785	2.68645	13.9636	5.19403	18.2004					11.6317	0.888695	0.50363	0.315687	0.575566	0.464961	0.0774721		11.6317	0.888695	1.96	2.24511	2.32727	2.17746	0.111287		11.6317	0.888695	3.73921	7.02819	3.99847	4.92196	1.05577		11.6317	0.888695	2.07623	2.86198	1.95133
12.7596	2.56429	14.1714	5.54351	17.605		11.2733	2.20462	15.2615	6.99648	20.8493		11.0779	2.7211	14.56	5.35029	17.6876					11.6775	0.891978	0.503549	0.318734	0.582989	0.468424	0.0782793		11.6775	0.891978	2.06667	2.26336	2.42667	2.25223	0.104072		11.6775	0.891978	3.85504	7.02938	4.11875	5.00106	1.01702		11.6775	0.891978	2.04148	2.85963	1.89634
12.9233	2.64144	14.8	5.63663	17.4187		11.3848	2.32592	16.9333	7.31303	19.1469		11.1762	2.9	14.5778	5.0347	16.1549					11.8345	0.903217	0.518699	0.336271	0.621318	0.492096	0.0833539		11.8345	0.903217	2.15833	2.5113	2.42963	2.36642	0.106681		11.8345	0.903217	3.9198	7.34742	3.8758	5.04767	1.14994		11.8345	0.903217	2.01987	2.62612	1.73202
12.9969	2.76422	14.0444	5.14905	17.0618		11.4409	2.29587	17.6303	7.72049	19.3207		11.2726	2.747	13.6	4.96144	17.1418					11.9051	0.908265	0.54281	0.331927	0.588538	0.487758	0.079026		11.9051	0.908265	2.04815	2.61466	2.26667	2.30983	0.164957		11.9051	0.908265	3.58072	7.7568	3.81941	5.05231	1.354		11.9051	0.908265	1.97848	2.64997	1.83783
13.0484	2.7656	14.6909	5.42791	16.8143		11.497	2.26582	18.3273	8.12795	19.4946		11.3218	2.89778	13.4667	4.67485	16.1774					11.9545	0.911805	0.54308	0.327583	0.620842	0.497168	0.0877138		11.9545	0.911805	2.14242	2.71803	2.24444	2.3683	0.177327		11.9545	0.911805	3.77465	8.16617	3.59879	5.17987	1.49401		11.9545	0.911805	1.94979	2.67382	1.73443
13.0929	2.75146	12.1846	4.44327	16.9332		11.5531	2.41102	17.0406	7.16471	18.8008		11.371	3.04856	13.3333	4.38825	15.213					11.9972	0.914858	0.540304	0.348576	0.653145	0.514009	0.0888993		11.9972	0.914858	1.77692	2.5272	2.22222	2.17545	0.217846		11.9972	0.914858	3.08992	7.19841	3.37816	4.55549	1.32407		11.9972	0.914858	1.96358	2.57866	1.63103
13.141	2.85738	12.4308	4.36262	16.2879		11.6092	2.55623	15.7538	6.20148	18.107		11.4195	2.97161	13.0667	4.41156	15.8196					12.0432	0.918156	0.561105	0.369569	0.63666	0.522445	0.0794886		12.0432	0.918156	1.81282	2.33638	2.17778	2.10899	0.155001		12.0432	0.918156	3.03383	6.23064	3.3961	4.22019	1.01065		12.0432	0.918156	1.88875	2.4835	1.69607
13.1872	3.02822	12.3077	4.09277	15.4496		11.6656	2.78917	15.3969	5.61949	16.7886		11.468	2.89467	12.8	4.43487	16.4262					12.0876	0.921332	0.594651	0.403246	0.620175	0.539357	0.0684534		12.0876	0.921332	1.79487	2.28344	2.13333	2.07055	0.144489		12.0876	0.921332	2.84617	5.64591	3.41404	3.96871	0.854475		12.0876	0.921332	1.79154	2.30267	1.7611
13.2873	3.08748	12.16	3.95312	14.2236		11.7221	3.0221	15.04	5.0375	15.4701		11.5169	2.90933	12.48	4.30169	16.3352					12.1835	0.928199	0.606288	0.436923	0.623317	0.555509	0.0594968		12.1835	0.928199	1.77333	2.23051	2.08	2.02795	0.134517		12.1835	0.928199	2.74906	5.06119	3.31152	3.70725	0.696167		12.1835	0.928199	1.64937	2.12183	1.75135
13.307	3.03136	15.3143	5.12858	15.3801		11.7503	3.16691	15.3745	4.92215	15.1521		11.5658	2.924	12.16	4.1685	16.2442					12.2024	0.929551	0.595267	0.457859	0.62646	0.559862	0.0517902		12.2024	0.929551	2.23333	2.28012	2.02667	2.18004	0.0778676		12.2024	0.929551	3.56649	4.94529	3.20899	3.90693	0.529342		12.2024	0.929551	1.78347	2.07821	1.7416
13.3551	3.00471	14.0571	4.72225	15.2246		11.7786	3.31173	15.7091	4.8068	14.834		11.6142	3.02867	13.0133	4.30127	15.7997					12.2486	0.932857	0.590036	0.478796	0.648884	0.572572	0.0498707		12.2486	0.932857	2.05	2.32974	2.16889	2.18288	0.0810557		12.2486	0.932857	3.28392	4.8294	3.3112	3.80817	0.510674		12.2486	0.932857	1.76545	2.03459	1.69394
13.4011	3.01414	13.2571	4.44014	14.8858		11.8371	3.22173	16.2909	5.11373	14.4737		11.6626	3.13333	13.8667	4.43404	15.3552					12.2927	0.936011	0.591887	0.465784	0.671309	0.576327	0.0598379		12.2927	0.936011	1.93333	2.41602	2.31111	2.22016	0.146575		12.2927	0.936011	3.08774	5.13778	3.41341	3.87964	0.636053		12.2927	0.936011	1.72616	1.98516	1.64628
13.4932	3.02976	12.0533	3.985	15.0661		11.8936	3.49736	15.8788	4.62092	13.6037		11.7109	3.13222	13.4222	4.30978	15.3209					12.381	0.942331	0.594953	0.505634	0.671071	0.590553	0.047808		12.381	0.942331	1.75778	2.3549	2.23704	2.11657	0.182596		12.381	0.942331	2.77123	4.64265	3.31775	3.57721	0.555591		12.381	0.942331	1.74706	1.86584	1.6426
13.5406	3.08072	10.7294	3.48873	14.8733		11.95	3.773	15.4667	4.12811	12.7338		11.7591	3.13111	12.9778	4.18552	15.2866					12.4265	0.945589	0.604961	0.545485	0.670833	0.607093	0.0362005		12.4265	0.945589	1.56471	2.29379	2.16296	2.00715	0.224423		12.4265	0.945589	2.42611	4.14752	3.22209	3.26524	0.497396		12.4265	0.945589	1.72471	1.74652	1.63892
13.6822	3.41283	10.4	3.1718	13.8978		12.0595	3.34564	17.1636	5.16849	13.9054		11.9148	3.14715	12.8162	4.09682	14.993					12.5622	0.955305	0.670178	0.483698	0.674268	0.609381	0.0628527		12.5622	0.955305	1.51667	2.54545	2.13603	2.06605	0.299039		12.5622	0.955305	2.20572	5.19279	3.15381	3.51744	0.881253		12.5622	0.955305	1.6116	1.90722	1.60745
13.8238	4.5888	13.92	3.25539	12.1936		12.1731	3.49047	17.3018	5.0003	13.4646		12.0705	3.16318	12.6545	4.00813	14.6995					12.698	0.965024	0.901102	0.504637	0.677704	0.694481	0.114757		12.698	0.965024	2.03	2.56595	2.10909	2.23501	0.167035		12.698	0.965024	2.26384	5.02381	3.08553	3.45773	0.818179		12.698	0.965024	1.41397	1.84677	1.57598
13.8978	3.1868	13.44	4.23952	12.4537		12.2866	3.6353	17.44	4.83211	13.0238		12.1177	3.25547	13.6273	4.18709	14.4183					12.769	0.970105	0.625792	0.525576	0.697475	0.616281	0.0498502		12.769	0.970105	1.96	2.58644	2.27121	2.27255	0.180839		12.769	0.970105	2.94823	4.85483	3.2233	3.67545	0.59501		12.769	0.970105	1.44414	1.78631	1.54583
14.0092	5.41289	15.2889	3.03491	9.02729		12.3991	4.24588	18.2	4.44668	11.4646		12.1649	3.34775	14.6	4.36606	14.1372					12.8759	0.977755	1.06293	0.613851	0.717247	0.798009	0.135781		12.8759	0.977755	2.22963	2.69915	2.43333	2.45404	0.135934		12.8759	0.977755	2.11052	4.46759	3.36107	3.31306	0.68085		12.8759	0.977755	1.04681	1.57245	1.51569
14.1029	5.34983	18.9333	3.76516	9.14483		12.4565	4.27127	18.1667	4.36279	11.2393		12.2608	3.54456	13.7727	3.92606	13.6359					12.9657	0.984186	1.05055	0.617523	0.759412	0.80916	0.127454		12.9657	0.984186	2.76111	2.69421	2.29545	2.58359	0.145357		12.9657	0.984186	2.61834	4.38331	3.02235	3.34133	0.53388		12.9657	0.984186	1.06044	1.54154	1.46195
14.1473	4.77229	14.6286	3.10874	9.23232		12.514	4.29667	18.1333	4.27891	11.0139		12.3567	3.74136	12.9455	3.48606	13.1346					13.0082	0.987231	0.937134	0.621194	0.801578	0.786635	0.0915094		13.0082	0.987231	2.13333	2.68927	2.15758	2.32672	0.181405		13.0082	0.987231	2.16187	4.29903	2.68363	3.04818	0.643307		13.0082	0.987231	1.07058	1.51063	1.4082
14.239	4.95875	11.6	2.34879	9.06313		12.5714	4.52252	21.8667	4.99232	10.5801		12.3567	3.74136	12.9455	3.48606	13.1346					13.0962	0.993524	0.97375	0.653847	0.801578	0.809725	0.0924377		13.0962	0.993524	1.69167	3.24294	2.15758	2.36406	0.45956		13.0962	0.993524	1.63338	5.0158	2.68363	3.11094	0.999521		13.0962	0.993524	1.05096	1.45113	1.4082
14.2853	5.978	9.6	1.62334	7.98579		12.6288	4.74837	25.6	5.70574	10.1462		12.4508	3.85099	13.3727	3.50814	12.71					13.1406	0.996704	1.1739	0.6865	0.825066	0.895155	0.144999		13.1406	0.996704	1.4	3.79661	2.22879	2.47513	0.702721		13.1406	0.996704	1.1289	5.73257	2.70063	3.18737	1.35107		13.1406	0.996704	0.926033	1.39163	1.36269
14.3333	12.2944	16	1.67974	4.58601		12.6817	5.375	24.4	4.54555	8.84598		12.5449	3.96063	13.8	3.53023	12.2855					13.1866	1	2.41425	0.777095	0.848554	1.34663	0.534207		13.1866	1	2.33333	3.61864	2.3	2.75066	0.434099		13.1866	1	1.16812	4.56692	2.71764	2.81756	0.982422		13.1866	1	0.531795	1.21329	1.31717
[truncated: 2 more columns]

## Sheet: N. coriiceps
Absolute Values																		Ramp Range			Normalazed Values
Cor 1						Cor 3						Cor 4									OT, norm									OA, norm									OV, norm									fv norm
T, °C	OT, s	OA, mm	OV, mm/s	fv per min		T, °C	OT, s	OA, mm	OV, mm/s	fv per min		T, °C	OT, s	OA, mm	OV, mm/s	fv per min			T, °C		T (Ave)	% TLOE	Cor 1	Cor 3	Cor 4	Mean	SEM			T (Ave)	% TLOE	Cor 1	Cor 3	Cor 4	Mean	SEM			T (Ave)	% TLOE	Cor 1	Cor 3	Cor 4	Mean	SEM			T (Ave)	% TLOE
-1.30203	1.16591	6.25455	5.3805	31.0874		-1.24602	3.00691	1.6	0.533296	15.0925		-1.26655	3.05133	3.2	1.04953	14.7698		Ave Initial	-1.27153		-1.27153	0	1	1	1	1	0			-1.27153	0	1	1	1	1	0			-1.27153	0	1	1	1	1	0			-1.27153	0
-1.12346	0.886	8.58182	9.73693	39.3489		-1.09971	3.00508	5.29231	1.77997	15.0043		-1.14803	2.8924	4.32	1.53043	15.2604		Ave Max	16.1808		-1.0887	0.0104761	0.759922	0.999391	0.947913	0.902409	0.0727766			-1.0887	0.0104761	1.37209	3.30769	1.35	2.00993	0.648913			-1.0887	0.0104761	1.80967	3.33769	1.4582	2.20185	0.576908			-1.0887	0.0104761
-1.00066	0.896182	8	8.9657	38.0957		-0.97457	1.25564	6.69091	5.36997	26.4606		-0.997451	3.02667	5.90769	1.96829	15.0244		Ave Range	17.4523		-0.962965	0.0176807	0.768655	0.417584	0.991916	0.726052	0.167158			-0.962965	0.0176807	1.27907	4.18182	1.84615	2.43568	0.888284			-0.962965	0.0176807	1.66633	10.0694	1.8754	4.53704	2.76684			-0.962965	0.0176807
-0.877956	0.866182	6.83636	7.9411	38.831		-0.83576	1.90609	4.94545	2.81551	21.9516		-0.89035	2.5231	3.92727	1.597	17.1232					-0.837332	0.0248794	0.742924	0.633904	0.826884	0.734571	0.0558651			-0.837332	0.0248794	1.09302	3.09091	1.22727	1.80374	0.644753			-0.837332	0.0248794	1.4759	5.27946	1.52163	2.759	1.2603			-0.837332	0.0248794
-0.807451	0.764333	8.10667	10.8683	39.7104		-0.725802	2.015	4.21818	2.08445	19.7255		-0.785898	3.0208	6.10909	2.06098	15.7024					-0.765144	0.0290156	0.655569	0.670123	0.989993	0.771895	0.10913			-0.765144	0.0290156	1.29612	2.63636	1.90909	1.94719	0.387363			-0.765144	0.0290156	2.01994	3.90861	1.96371	2.63076	0.639136			-0.765144	0.0290156
-0.698779	0.748273	6.98182	9.41722	41.3669		-0.602861	2.05133	3.2	1.57987	19.9006		-0.666761	2.19544	4.48	2.06315	19.1556					-0.653878	0.0353911	0.641793	0.682207	0.719503	0.681168	0.0224389			-0.653878	0.0353911	1.11628	2	1.4	1.50543	0.260497			-0.653878	0.0353911	1.75025	2.96246	1.96577	2.22616	0.37337			-0.653878	0.0353911
-0.559293	0.7736	7.2	9.41001	39.2324		-0.570854	2.0198	2.88	1.4429	19.5922		-0.530638	2.73718	3.86667	1.50394	16.3658					-0.511061	0.0435743	0.663517	0.67172	0.897045	0.744094	0.0765121			-0.511061	0.0435743	1.15116	1.8	1.20833	1.3865	0.207408			-0.511061	0.0435743	1.74891	2.70562	1.43296	1.96249	0.382592			-0.511061	0.0435743
-0.45621	0.934	7.36	7.88813	36.6943		-0.426815	2.26673	2.32727	1.07801	17.1028		-0.457637	3.45543	6	1.84799	14.0338					-0.405518	0.0496219	0.801092	0.75384	1.13243	0.895788	0.119106			-0.405518	0.0496219	1.17674	1.45455	1.875	1.5021	0.202966			-0.405518	0.0496219	1.46606	2.02141	1.76077	1.74942	0.160418			-0.405518	0.0496219
-0.335048	1.0208	6.88	6.74848	34.9239		-0.321484	2.50108	1.6	0.644709	17.7636		-0.308384	2.2825	5.38182	2.40947	18.3866					-0.281463	0.0567301	0.87554	0.831779	0.748034	0.818451	0.0374063			-0.281463	0.0567301	1.1	1	1.68182	1.26061	0.212575			-0.281463	0.0567301	1.25425	1.20891	2.29576	1.58631	0.354967			-0.281463	0.0567301
-0.213644	0.950231	7.01538	7.45597	36.0269		-0.197979	2.67627	1.6	0.600296	17.0106		-0.188673	2.2901	2.03636	0.893353	18.6823					-0.157161	0.0638525	0.815013	0.890041	0.750524	0.818526	0.0403133			-0.157161	0.0638525	1.12165	1	0.636364	0.919336	0.145779			-0.157161	0.0638525	1.38574	1.12563	0.851191	1.12085	0.154329			-0.157161	0.0638525
-0.0943483	0.860667	6.93333	8.08371	40.1931		-0.0755205	2.56683	1.86667	0.729402	17.9343		-0.0680774	1.7277	1.6	0.935343	22.897					-0.035017	0.0708512	0.738194	0.853645	0.566211	0.71935	0.0835082			-0.035017	0.0708512	1.10853	1.16667	0.5	0.925065	0.213194			-0.035017	0.0708512	1.50241	1.36772	0.891198	1.25378	0.185412			-0.035017	0.0708512
0.0382872	1.0297	5.76	5.67138	33.406		0.0437567	2.52564	1.6	0.640727	17.7681		0.0501476	1.6363	2.90909	1.80061	23.0718					0.100785	0.0786325	0.883173	0.839944	0.536257	0.753125	0.10915			0.100785	0.0786325	0.92093	1	0.909091	0.94334	0.0285352			0.100785	0.0786325	1.05406	1.20145	1.71562	1.32371	0.200523			0.100785	0.0786325
0.145524	0.9627	6.08	6.33662	36.1529		0.178643	2.42964	3.2	1.33656	18.0583		0.137598	1.58122	3.2	2.02041	23.8438					0.210582	0.0849238	0.825708	0.808018	0.518207	0.717311	0.0996828			0.210582	0.0849238	0.972093	2	1	1.32403	0.33808			0.210582	0.0849238	1.1777	2.50622	1.92505	1.86966	0.38451			0.210582	0.0849238
0.295403	0.9604	4.96	5.16504	37.335		0.290702	2.25773	3.2	1.49558	18.946		0.257031	2.003	2.13333	1.077	20.4936					0.364039	0.0937167	0.823735	0.750847	0.656434	0.743672	0.0484286			0.364039	0.0937167	0.793023	2	0.666667	1.15323	0.424953			0.364039	0.0937167	0.959956	2.8044	1.02617	1.59684	0.604082			0.364039	0.0937167
0.385621	0.894	4.62222	5.21389	40.0023		0.411612	2.23582	3.2	1.44291	19.1547		0.378025	1.75727	2.03636	1.17967	21.8583					0.456411	0.0990095	0.766784	0.74356	0.575903	0.695416	0.0601311			0.456411	0.0990095	0.739018	2	0.636364	1.12513	0.438439			0.456411	0.0990095	0.969035	2.70565	1.12399	1.59956	0.554852			0.456411	0.0990095
0.415427	0.9404	4.07111	4.4253	37.0342		0.441064	2.23816	3.2	1.5141	19.5725		0.494527	1.74	1.6	0.94593	21.6617					0.486928	0.100758	0.806581	0.744339	0.570243	0.707054	0.0707262			0.486928	0.100758	0.650904	2	0.5	1.0503	0.476843			0.486928	0.100758	0.822469	2.83914	0.901287	1.52097	0.659481			0.486928	0.100758
0.445233	0.9868	3.52	3.6367	34.066		0.470515	2.2405	3.2	1.58529	19.9904		0.640009	1.85222	1.6	0.877234	20.5722					0.517446	0.102507	0.846378	0.745117	0.607021	0.732839	0.0693688			0.517446	0.102507	0.562791	2	0.5	1.02093	0.48987			0.517446	0.102507	0.675903	2.97264	0.835832	1.49479	0.740363			0.517446	0.102507
0.56517	1.08791	3.34545	3.09076	33.6077		0.499964	2.40864	3.2	1.34076	18.0513		0.752331	2.1297	3.2	1.53568	19.2597					0.640246	0.109543	0.933099	0.801034	0.697957	0.810697	0.0680514			0.640246	0.109543	0.534884	2	1	1.17829	0.432236			0.640246	0.109543	0.574438	2.5141	1.46321	1.51725	0.560584			0.640246	0.109543
0.725543	1.032	4	3.8694	36.0464		0.621098	2.3835	3.2	1.45557	18.8303		0.868139	2.01291	3.2	1.57622	20.2059					0.804448	0.118952	0.885146	0.792674	0.659682	0.779167	0.0654354			0.804448	0.118952	0.639535	2	1	1.21318	0.40694			0.804448	0.118952	0.719152	2.72938	1.50183	1.65012	0.58502			0.804448	0.118952
0.806313	1.04243	5.71429	5.49763	37.0622		0.74143	2.53255	3.2	1.28291	17.9197		0.984816	2.0878	3.05455	1.49818	19.9315					0.887146	0.12369	0.894091	0.842242	0.684225	0.806853	0.0631141			0.887146	0.12369	0.913621	2	0.954545	1.28939	0.355502			0.887146	0.12369	1.02177	2.40563	1.42747	1.61829	0.410721			0.887146	0.12369
0.921495	0.788455	6.98182	8.97372	43.6133		0.861241	2.55775	3.2	1.25816	17.3885		1.08165	2.2736	2.03636	0.918114	18.3513					1.00508	0.130448	0.676257	0.850624	0.745117	0.757333	0.0507047			1.00508	0.130448	1.11628	2	0.636364	1.25088	0.39936			1.00508	0.130448	1.66782	2.35922	0.874783	1.63394	0.428853			1.00508	0.130448
1.04007	0.828375	6.2	7.57946	40.1888		1.00325	2.9175	3.2	1.10701	15.1893		1.15352	2.29922	1.6	0.700519	18.0975					1.12648	0.137404	0.710497	0.970265	0.753514	0.811425	0.0803849			1.12648	0.137404	0.991279	2	0.5	1.16376	0.441517			1.12648	0.137404	1.40869	2.07579	0.667458	1.38398	0.406738			1.12648	0.137404
1.09907	0.886132	5.5	6.36187	38.332		1.12244	2.71425	3.2	1.18646	16.6292		1.25728	1.9746	1.6	0.806532	20.3296					1.18689	0.140865	0.760035	0.902671	0.647127	0.769944	0.0739354			1.18689	0.140865	0.87936	2	0.5	1.12645	0.450293			1.18689	0.140865	1.18239	2.22477	0.768467	1.39188	0.433251			1.18689	0.140865
1.15808	0.943889	4.8	5.14427	36.4751		1.23311	2.70718	3.92727	1.56884	16.8266		1.37512	1.9957	1.6	0.810501	20.6241					1.24731	0.144327	0.809573	0.90032	0.654042	0.787979	0.0719097			1.24731	0.144327	0.767442	2.45455	0.5	1.24066	0.611832			1.24731	0.144327	0.956095	2.94179	0.772249	1.55671	0.694569			1.24731	0.144327
1.21697	0.8755	5.24444	6.19194	39.2043		1.2915	2.494	3.41818	1.42407	17.7865		1.50478	2.1581	3.2	1.50391	19.1992					1.30761	0.147782	0.750916	0.829423	0.707265	0.762535	0.0357394			1.30761	0.147782	0.838501	2.13636	1	1.32495	0.408374			1.30761	0.147782	1.15081	2.67032	1.43293	1.75136	0.466645			1.30761	0.147782
1.27586	0.807111	5.68889	7.23961	41.9335		1.34988	2.28082	2.90909	1.2793	18.7463		1.60645	2.3231	3.78182	1.63628	18.3003					1.3679	0.151237	0.692259	0.758526	0.761339	0.737375	0.0225725			1.3679	0.151237	0.909561	1.81818	1.18182	1.30319	0.269225			1.3679	0.151237	1.34553	2.39886	1.55906	1.76781	0.321486			1.3679	0.151237
1.39433	0.8132	4.8	5.96368	41.7526		1.46227	2.34544	3.2	1.37779	18.467		1.7249	1.96956	2.24	1.18339	21.1002					1.48921	0.158188	0.697481	0.780018	0.645474	0.707658	0.0391716			1.48921	0.158188	0.767442	2	0.7	1.15581	0.422542			1.48921	0.158188	1.10839	2.58353	1.12754	1.60649	0.488554			1.48921	0.158188
1.45424	0.893667	5.68889	6.41422	38.7305		1.49429	2.40773	1.6	0.674488	18.3823		1.86422	1.9703	1.6	0.811513	20.3543					1.55055	0.161702	0.766498	0.800732	0.645718	0.737649	0.047016			1.55055	0.161702	0.909561	1	0.5	0.803187	0.153825			1.55055	0.161702	1.19212	1.26475	0.773213	1.0767	0.153184			1.55055	0.161702
1.57714	0.816833	4.8	5.96393	41.1961		1.61144	2.13591	1.6	0.762919	20.6787		1.96141	2.433	3.34545	1.40015	17.6632					1.67637	0.168912	0.700598	0.710334	0.797356	0.736096	0.0307589			1.67637	0.168912	0.767442	1	1.04545	0.937632	0.0861009			1.67637	0.168912	1.10843	1.43057	1.33407	1.29103	0.095452			1.67637	0.168912
1.70239	0.7726	6.72	9.09194	43.8533		1.73168	2.1944	3.84	1.77375	19.4618		2.07368	2.12913	2.2	1.03252	19.3795					1.80462	0.17626	0.662659	0.729786	0.697769	0.696738	0.0193848			1.80462	0.17626	1.07442	2.4	0.6875	1.38731	0.51852			1.80462	0.17626	1.68979	3.32602	0.983786	1.99987	0.693691			1.80462	0.17626
1.80528	0.699667	6.4	9.34142	45.7803		1.8538	2.2066	3.2	1.46846	19.9287		2.10224	1.9759	2.76364	1.39947	21.1423					1.90996	0.182297	0.600104	0.733843	0.647553	0.6605	0.0391462			1.90996	0.182297	1.02326	2	0.863636	1.29563	0.355186			1.90996	0.182297	1.73616	2.75356	1.33343	1.94105	0.422565			1.90996	0.182297
1.93781	1.12944	4.8	4.20957	32.7484		1.96903	1.9264	2.4	1.27275	21.838		2.21497	2.1406	2.47273	1.1649	19.6817					2.04566	0.190072	0.968724	0.640658	0.701529	0.770304	0.100754			2.04566	0.190072	0.767442	1.5	0.772727	1.01339	0.24331			2.04566	0.190072	0.782375	2.38657	1.10993	1.42629	0.489363			2.04566	0.190072
2.03953	1.18006	4.1	3.56103	31.8383		2.08934	1.8624	1.92	1.03428	22.0095		2.33934	2.0231	3.2	1.59009	20.4205					2.1498	0.196039	1.01214	0.619374	0.663022	0.764845	0.124288			2.1498	0.196039	0.655523	1.2	1	0.951841	0.159011			2.1498	0.196039	0.66184	1.93941	1.51504	1.3721	0.375664			2.1498	0.196039
2.15527	1.0934	3.2	2.94886	34.8438		2.20794	4.1254	1.6	0.388344	11.9243		2.44666	1.93317	3.69231	1.96368	20.9775					2.26831	0.20283	0.937809	1.37197	0.633548	0.98111	0.214262			2.26831	0.20283	0.511628	1	1.15385	0.888491	0.193595			2.26831	0.20283	0.548063	0.728195	1.871	1.04909	0.414235			2.26831	0.20283
2.28849	1.20683	6.4	5.32278	31.717		2.32713	2.3363	1.6	0.689089	18.8798		2.58689	1.7086	3.92727	2.31061	24.6758					2.40471	0.210645	1.0351	0.776977	0.559952	0.790677	0.137335			2.40471	0.210645	1.02326	1	1.22727	1.08351	0.0721944			2.40471	0.210645	0.989272	1.29213	2.20156	1.49432	0.364268			2.40471	0.210645
2.37223	1.20177	5.2	4.32447	32.58		2.4434	2.11388	3.2	1.57213	20.507		2.67715	1.69071	2.8	1.65171	26.4063					2.49044	0.215558	1.03076	0.703006	0.55409	0.762617	0.140792			2.49044	0.215558	0.831395	2	0.875	1.23547	0.382475			2.49044	0.215558	0.803729	2.94795	1.57376	1.77514	0.627119			2.49044	0.215558
2.45596	1.1967	4	3.32616	33.443		2.47149	2.20373	1.6	0.799826	20.4437		2.79984	1.7779	2.90909	1.87039	23.9191					2.57617	0.22047	1.02641	0.732888	0.582663	0.780654	0.130306			2.57617	0.22047	0.639535	1	0.909091	0.849542	0.108233			2.57617	0.22047	0.618187	1.49978	1.78212	1.30003	0.350527			2.57617	0.22047
2.56228	1.2	3.36	2.80262	32.432		2.59402	1.8295	1.6	0.879069	23.3293		2.9049	1.8835	1.6	0.852054	21.4372					2.68503	0.226707	1.02924	0.608432	0.617271	0.751648	0.13882			2.68503	0.226707	0.537209	1	0.5	0.67907	0.160824			2.68503	0.226707	0.520884	1.64837	0.811841	0.993698	0.33794			2.68503	0.226707
2.67826	1.29464	2.18182	1.68809	30.9414		2.65014	1.75934	2.69091	1.58043	24.4863		3.02928	1.61536	3.2	1.98853	25.0994					2.80378	0.233511	1.11041	0.585099	0.529396	0.741635	0.185087			2.80378	0.233511	0.348837	1.68182	1	1.01022	0.384832			2.80378	0.233511	0.313742	2.96351	1.89468	1.72398	0.769668			2.80378	0.233511
2.73562	1.12353	3.29091	3.14236	34.3989		2.70625	1.68918	3.78182	2.28178	25.6433		3.07887	1.6353	3.05455	1.89642	23.8291					2.86251	0.236876	0.963648	0.561767	0.53593	0.687115	0.138468			2.86251	0.236876	0.526163	2.36364	0.954545	1.28145	0.555045			2.86251	0.236876	0.584028	4.27864	1.80691	2.2232	1.08666			2.86251	0.236876
2.79298	0.952417	4.4	4.59664	37.8565		2.82444	1.48455	3.2	2.16709	24.5587		3.19068	1.57455	2.13333	1.36005	24.9301					2.92124	0.240242	0.816888	0.493711	0.516019	0.608873	0.104207			2.92124	0.240242	0.703488	2	0.666667	1.12339	0.438436			2.92124	0.240242	0.854314	4.06357	1.29586	2.07125	1.00428			2.92124	0.240242
2.90929	1.0066	3.2	3.24421	35.3966		2.96728	1.44164	2.32727	1.61901	27.0819		3.30486	1.8967	2.76364	1.4916	22.0191					3.04033	0.247066	0.863361	0.479441	0.621597	0.6548	0.112064			3.04033	0.247066	0.511628	1.45455	0.863636	0.94327	0.275094			3.04033	0.247066	0.602957	3.03585	1.4212	1.68667	0.714749			3.04033	0.247066
3.02302	1.09691	4.50909	4.35351	34.4351		3.05654	1.54336	1.89091	1.23347	26.4004		3.41962	1.6155	3.63636	2.26449	25.0749					3.15677	0.253737	0.940819	0.513272	0.529441	0.661177	0.139899			3.15677	0.253737	0.72093	1.18182	1.13636	1.01304	0.146642			3.15677	0.253737	0.809126	2.31292	2.15761	1.75989	0.47749			3.15677	0.253737
3.16205	0.9363	4.8	5.24222	38.7478		3.17573	1.59436	1.6	1.00802	26.4237		3.53575	2.0175	2.18182	1.12629	20.4202					3.29912	0.261894	0.803064	0.530233	0.661186	0.664828	0.0787805			3.29912	0.261894	0.767442	1	0.681818	0.81642	0.0950597			3.29912	0.261894	0.9743	1.89018	1.07313	1.31254	0.290225			3.29912	0.261894
3.25222	0.619273	3.2	5.27127	49.0889		3.29171	1.49145	1.6	1.13672	28.3086		3.67652	1.4063	2.18182	1.60236	27.059					3.39145	0.267184	0.53115	0.496009	0.46088	0.496013	0.0202851			3.39145	0.267184	0.511628	1	0.681818	0.731149	0.143122			3.39145	0.267184	0.979698	2.1315	1.52674	1.54598	0.332636			3.39145	0.267184
3.36819	0.739833	5.06667	6.93599	47.8699		3.40609	1.58913	3.2	2.02209	26.2719		3.76077	1.6439	2.47273	1.52891	25.8868					3.51018	0.273988	0.634555	0.528491	0.538748	0.567265	0.0337751			3.51018	0.273988	0.810078	2	0.772727	1.19427	0.40301			3.51018	0.273988	1.2891	3.79169	1.45675	2.17918	0.807705			3.51018	0.273988
3.48154	0.8792	2.24	2.58017	41.3236		3.4302	1.39873	1.6	1.15997	28.1578		3.8723	1.7594	2.47273	1.45175	24.6307					3.62624	0.280637	0.75409	0.465171	0.5766	0.59862	0.0841272			3.62624	0.280637	0.35814	1	0.772727	0.710289	0.187901			3.62624	0.280637	0.479541	2.1751	1.38324	1.34596	0.489821			3.62624	0.280637
3.51043	0.831091	3.78182	4.57433	43.4835		3.54389	1.38164	1.6	1.16034	28.0943		3.98552	1.3868	3.2	2.27135	27.7029					3.65582	0.282332	0.712827	0.459487	0.45449	0.542268	0.0852915			3.65582	0.282332	0.604651	1	1	0.868217	0.131783			3.65582	0.282332	0.850167	2.17579	2.16416	1.73004	0.439947			3.65582	0.282332
3.62373	1.06391	2.76364	2.61975	37.7609		3.65778	1.42664	1.6	1.12905	27.9314		4.07735	1.4944	1.6	1.11611	26.4943					3.77182	0.288979	0.912515	0.474453	0.489753	0.625574	0.143539			3.77182	0.288979	0.44186	1	0.5	0.647287	0.177153			3.77182	0.288979	0.486896	2.11711	1.06343	1.22248	0.477275			3.77182	0.288979
3.73881	1.1132	3.68	3.40509	33.5853		3.80077	1.43515	1.96923	1.39696	29.1799		4.18261	1.3343	1.6	1.19833	28.8027					3.88965	0.295731	0.954791	0.477285	0.437284	0.62312	0.166237			3.88965	0.295731	0.588372	1.23077	0.5	0.773047	0.230279			3.88965	0.295731	0.632857	2.61948	1.14177	1.4647	0.595787			3.88965	0.295731
3.85195	1.1396	3.2	2.82798	35.3637		3.88595	1.45983	1.6	1.13852	28.7767		4.2934	1.7472	2.32727	1.36685	25.5422					4.0055	0.302369	0.977435	0.485493	0.572602	0.67851	0.151563			4.0055	0.302369	0.511628	1	0.727273	0.7463	0.141302			4.0055	0.302369	0.525598	2.13488	1.30234	1.32094	0.464653			4.0055	0.302369
3.96626	1.099	4.96	4.57166	36.8344		3.94372	1.58005	1.6	1.0611	25.876		4.4056	1.45517	3.2	2.22942	29.4617					4.12253	0.309074	0.942612	0.525474	0.476895	0.648327	0.147809			4.12253	0.309074	0.793023	1	1	0.931008	0.0689922			4.12253	0.309074	0.849672	1.9897	2.1242	1.65452	0.404295			4.12253	0.309074
4.07892	1.1373	3.68	3.29869	35.9598		4.00148	1.70027	1.6	0.983678	22.9753		4.52369	1.54755	2.13333	1.40834	26.727					4.23788	0.315684	0.975462	0.565455	0.50717	0.682696	0.147347			4.23788	0.315684	0.588372	1	0.666667	0.75168	0.126201			4.23788	0.315684	0.613083	1.84453	1.34187	1.26649	0.357479			4.23788	0.315684
4.19162	1.0637	1.6	1.84019	36.8923		4.11925	1.22083	1.6	1.32243	29.0584		4.63608	1.7307	2.4	1.2654	24.9296					4.35328	0.322296	0.912335	0.406009	0.567195	0.628513	0.149345			4.35328	0.322296	0.255814	1	0.75	0.668605	0.218649			4.35328	0.322296	0.342012	2.47973	1.20568	1.34247	0.620886			4.35328	0.322296
4.30517	1.03209	1.6	1.55658	38.8842		4.23032	1.71736	1.6	1.03435	26.3911		4.7529	1.5317	2.47273	1.97677	26.8411					4.46954	0.328958	0.885224	0.571139	0.501977	0.65278	0.117924			4.46954	0.328958	0.255814	1	0.772727	0.67618	0.220185			4.46954	0.328958	0.2893	1.93955	1.88347	1.37077	0.540979			4.46954	0.328958
4.41726	1.1155	1.6	1.43925	36.297		4.3449	1.60964	1.6	0.999886	28.018		4.85228	1.6264	3.2	2.14874	25.9139					4.5843	0.335534	0.956764	0.535313	0.533013	0.67503	0.140869			4.5843	0.335534	0.255814	1	1	0.751938	0.248062			4.5843	0.335534	0.267494	1.87492	2.04733	1.39658	0.566733			4.5843	0.335534
4.47036	1.0825	3.2	2.98608	36.3694		4.44078	1.27873	1.6	1.26509	30.9002		4.96312	1.2079	3.2	2.67152	31.4853					4.63867	0.338649	0.92846	0.425263	0.39586	0.583194	0.172841			4.63867	0.338649	0.511628	1	1	0.837209	0.162791			4.63867	0.338649	0.554982	2.37221	2.54544	1.82421	0.636582			4.63867	0.338649
4.55877	1.033	3.2	3.11281	39.234		4.55239	1.4422	1.6	1.11771	30.8657		5.04648	1.5056	2.90909	1.94169	28.7125					4.72918	0.343835	0.886004	0.479629	0.493424	0.619685	0.133219			4.72918	0.343835	0.511628	1	0.909091	0.806906	0.149953			4.72918	0.343835	0.578535	2.09585	1.85005	1.50815	0.47019			4.72918	0.343835
4.68506	1.033	2.47273	2.3682	38.2603		4.66732	1.15809	2.18182	2.28363	32.5155		5.15633	1.2277	3.92727	3.18589	32.4932					4.85849	0.351244	0.886004	0.385143	0.402349	0.557832	0.164161			4.85849	0.351244	0.395349	1.36364	1.22727	0.995419	0.302607			4.85849	0.351244	0.440144	4.28211	3.03553	2.58593	1.13163			4.85849	0.351244
4.78181	1.021	4.21818	4.16969	41.1231		4.78005	1.23791	1.6	1.29461	34.1649		5.26782	1.2858	4.07273	3.15686	31.4843					4.95755	0.35692	0.875712	0.411688	0.42139	0.569596	0.153083			4.95755	0.35692	0.674419	1	1.27273	0.982382	0.172941			4.95755	0.35692	0.774963	2.42757	3.00787	2.07013	0.668902			4.95755	0.35692
4.8399	1.06495	3.70909	3.53946	39.6277		4.8362	1.27527	1.6	1.25851	33.322		5.37887	1.2221	4.8	3.92557	31.8172					5.01703	0.360329	0.913411	0.424114	0.400513	0.579346	0.167171			5.01703	0.360329	0.593023	1	1.5	1.03101	0.26228			5.01703	0.360329	0.657831	2.35986	3.7403	2.25266	0.891445			5.01703	0.360329
4.898	1.10891	3.2	2.90923	38.1324		4.89235	1.31264	1.6	1.2224	32.479		5.48833	1.2211	4.36364	3.70118	32.3496					5.07651	0.363737	0.951111	0.43654	0.400186	0.595946	0.177893			5.07651	0.363737	0.511628	1	1.36364	0.958421	0.246831			5.07651	0.363737	0.540698	2.29216	3.5265	2.11979	0.866226			5.07651	0.363737
5.00545	1.09691	2.03636	1.87535	37.0371		5.00511	1.084	1.6	1.50624	32.6913		5.60028	1.1624	3.2	2.7628	33.6185					5.18653	0.370041	0.940819	0.360503	0.380948	0.560757	0.190123			5.18653	0.370041	0.325581	1	1	0.775194	0.224806			5.18653	0.370041	0.348545	2.82439	2.63241	1.93511	0.795218			5.18653	0.370041
5.12083	0.986188	3.6	3.65099	39.5885		5.12134	1.267	1.6	1.26963	29.2211		5.71287	1.3845	2.32727	1.77153	30.5797					5.30467	0.37681	0.845853	0.421363	0.453736	0.573651	0.136422			5.30467	0.37681	0.575581	1	0.727273	0.767618	0.124169			5.30467	0.37681	0.678558	2.38071	1.68792	1.5824	0.494195			5.30467	0.37681
5.22824	0.780364	3.2	4.13478	48.8209		5.23155	1.276	2.61818	2.06524	29.7834		5.85112	1.3789	2.90909	2.24397	30.5596					5.41464	0.383111	0.669318	0.424356	0.451901	0.515192	0.0774722			5.41464	0.383111	0.511628	1.63636	0.909091	1.01903	0.329303			5.41464	0.383111	0.768475	3.87259	2.13807	2.25971	0.898143			5.41464	0.383111
5.33978	0.954091	2.47273	2.63549	41.4139		5.34344	1.3	1.6	1.28254	30.8304		5.92868	1.4396	3.92727	2.98633	32.2928					5.52884	0.389655	0.818324	0.432338	0.471794	0.574152	0.122616			5.52884	0.389655	0.395349	1	1.22727	0.874207	0.248255			5.52884	0.389655	0.489822	2.40493	2.84539	1.91338	0.723047			5.52884	0.389655
5.44937	1.06091	3.63636	3.48541	39.7921		5.45493	1.1571	2.88	2.65155	29.5641		6.03765	1.267	3.63636	2.8127	31.4429					5.64105	0.396084	0.909942	0.384814	0.415228	0.569995	0.1702			5.64105	0.396084	0.581395	1.8	1.13636	1.17259	0.352247			5.64105	0.396084	0.647786	4.97201	2.67996	2.76658	1.24905			5.64105	0.396084
5.47726	0.897091	4.8	5.37983	43.7541		5.48515	1.20305	3.04	2.61365	29.2395		6.07502	1.5003	1.6	1.07951	28.8834					5.6696	0.39772	0.769435	0.400095	0.491687	0.553739	0.111042			5.6696	0.39772	0.767442	1.9	0.5	1.05581	0.429096			5.6696	0.39772	0.999875	4.90094	1.02856	2.30979	1.2956			5.6696	0.39772
5.5893	0.8165	3.2	4.46198	48.6462		5.51537	1.249	3.2	2.57575	28.9149		6.18229	1.4043	2.76364	2.04116	30.6652					5.78432	0.404294	0.700312	0.415377	0.460225	0.525305	0.0884562			5.78432	0.404294	0.511628	2	0.863636	1.12509	0.449103			5.78432	0.404294	0.829288	4.82986	1.94483	2.53466	1.19193			5.78432	0.404294
5.64747	0.882	2.8	3.51224	45.1434		5.56851	1.38385	1.96923	1.44181	29.4719		6.28406	1.5901	2.18182	1.39623	26.5927					5.84388	0.407706	0.756491	0.460222	0.521116	0.579277	0.0903342			5.84388	0.407706	0.447674	1.23077	0.681818	0.786754	0.232069			5.84388	0.407706	0.652773	2.70358	1.33033	1.56223	0.603266			5.84388	0.407706
5.70564	0.9475	2.4	2.5625	41.6406		5.67809	1.29673	1.6	1.41082	30.0909		6.39588	1.599	2.03636	1.33031	27.0214					5.90344	0.411119	0.812671	0.431249	0.524033	0.589318	0.114844			5.90344	0.411119	0.383721	1	0.636364	0.673362	0.178864			5.90344	0.411119	0.476258	2.64547	1.26752	1.46308	0.633786			5.90344	0.411119
5.82996	0.89025	3.2	3.68441	45.6599		5.78822	1.18867	4	3.69827	30.0178		6.50022	1.23282	3.2	2.61244	32.74					6.03073	0.418412	0.763567	0.395312	0.404026	0.520968	0.121326			6.03073	0.418412	0.511628	2.5	1	1.33721	0.598244			6.03073	0.418412	0.684771	6.93473	2.48915	3.36955	1.85713			6.03073	0.418412
5.95148	0.915091	2.18182	2.46876	42.1429		5.89874	1.051	3.63636	3.59487	29.8532		6.60839	1.4667	2.90909	2.01405	29.7605					6.15515	0.425541	0.784873	0.349528	0.480675	0.538359	0.12894			6.15515	0.425541	0.348837	2.27273	0.909091	1.17689	0.571292			6.15515	0.425541	0.458834	6.74084	1.919	3.03956	1.89804			6.15515	0.425541
6.02916	1.0297	3.36	3.24582	39.9699		6.01021	0.915091	3.05455	3.37047	42.2125		6.71651	1.129	4.26667	3.83876	36.1174					6.23468	0.430098	0.883173	0.304329	0.370002	0.519168	0.182987			6.23468	0.430098	0.537209	1.90909	1.33333	1.25988	0.397728			6.23468	0.430098	0.603255	6.32008	3.65759	3.52697	1.6516			6.23468	0.430098
6.13931	0.9571	2.72	2.90034	42.3309		6.12032	0.861091	1.74545	2.03571	40.9824		6.82433	1.03223	4.68571	4.53655	38.3562					6.34746	0.436561	0.820904	0.286371	0.338288	0.481855	0.170186			6.34746	0.436561	0.434884	1.09091	1.46429	0.996693	0.300874			6.34746	0.436561	0.539047	3.81723	4.32244	2.89291	1.18593			6.34746	0.436561
6.26164	1.001	3.2	3.24062	40.5414		6.23151	0.88	2.61818	2.9968	40.5851		6.93308	1.2218	3.92727	3.21644	31.5068					6.47272	0.443738	0.858558	0.292659	0.400415	0.517211	0.173485			6.47272	0.443738	0.511628	1.63636	1.22727	1.12509	0.328679			6.47272	0.443738	0.602289	5.61939	3.06464	3.09544	1.44839			6.47272	0.443738
6.35752	0.8109	2.24	2.86474	48.1536		6.34853	1.438	3.29412	2.46003	29.9785		6.98712	1.2409	3.63636	3.05834	30.8933					6.57088	0.449363	0.695509	0.478232	0.406675	0.526805	0.0868443			6.57088	0.449363	0.35814	2.05882	1.13636	1.18444	0.491533			6.57088	0.449363	0.532429	4.61288	2.914	2.68644	1.18341			6.57088	0.449363
6.4695	1.00733	1.6	1.5969	40.2914		6.45203	0.807091	2.18182	2.93955	40.3052		7.01363	1.32855	3.2	2.46707	31.5631					6.68553	0.455932	0.86399	0.268412	0.435398	0.5226	0.177371			6.68553	0.455932	0.255814	1.36364	1	0.87315	0.32603			6.68553	0.455932	0.296794	5.51203	2.35064	2.71982	1.51678			6.68553	0.455932
6.50382	0.942133	3.41333	3.71575	40.8147		6.51688	1.12262	1.6	1.44717	36.2994		7.12397	1.08608	3.32308	3.03843	37.2038					6.72067	0.457945	0.808068	0.373345	0.355937	0.51245	0.147894			6.72067	0.457945	0.545736	1	1.03846	0.861399	0.158221			6.72067	0.457945	0.690596	2.71364	2.89503	2.09976	0.706523			6.72067	0.457945
6.55904	0.916617	3.30667	3.82163	43.5687		6.5638	1.22481	1.6	1.33034	34.7981		7.27025	0.9868	6.69091	6.81557	42.2249					6.77722	0.461185	0.786182	0.407331	0.3234	0.505638	0.142349			6.77722	0.461185	0.528682	1	2.09091	1.20653	0.462648			6.77722	0.461185	0.710275	2.49456	6.4939	3.23291	1.70992			6.77722	0.461185
6.61427	0.8911	3.2	3.92751	46.3227		6.61072	1.327	1.6	1.2135	33.2967		7.3361	0.8977	6.4	7.19777	45.5182					6.83376	0.464425	0.764296	0.441317	0.294199	0.499938	0.138835			6.83376	0.464425	0.511628	1	2	1.17054	0.438036			6.83376	0.464425	0.729953	2.27548	6.85807	3.28783	1.84003			6.83376	0.464425
6.7105	0.8033	1.92	2.6353	46.9086		6.71583	1.41464	3.63636	2.6245	31.4913		7.4427	0.9627	3.49091	3.61779	41.893					6.93228	0.470071	0.68899	0.470462	0.315501	0.491651	0.108336			6.93228	0.470071	0.306977	2.27273	1.09091	1.22354	0.571325			6.93228	0.470071	0.489786	4.92128	3.44705	2.95271	1.30292			6.93228	0.470071
6.82204	0.8373	1.6	1.93083	49.0993		6.81832	0.859273	3.2	3.75131	45.0431		7.55007	1.0868	3.2	2.95272	38.6783					7.04649	0.476614	0.718152	0.285766	0.356172	0.453363	0.133945			7.04649	0.476614	0.255814	2	1	1.08527	0.505305			7.04649	0.476614	0.358857	7.03419	2.81336	3.40214	1.94936			7.04649	0.476614
6.92585	0.9614	1.6	1.70202	43.0346		6.95909	1.12391	5.52727	5.65482	38.2532		7.65747	1.1759	3.34545	2.86553	36.0552					7.15278	0.482705	0.824593	0.373776	0.385373	0.527914	0.148377			7.15278	0.482705	0.255814	3.45455	1.04545	1.58527	0.962033			7.15278	0.482705	0.316331	10.6035	2.73029	4.55005	3.10592			7.15278	0.482705
7.04316	0.8053	3.2	4.09282	51.4044		7.02874	0.846091	5.38182	6.50574	45.2561		7.76372	1.0287	3.05455	3.00598	40.8979					7.27289	0.489587	0.690706	0.281382	0.337131	0.436406	0.128164			7.27289	0.489587	0.511628	3.36364	0.954545	1.60994	0.886123			7.27289	0.489587	0.760676	12.1991	2.86411	5.27464	3.51509			7.27289	0.489587
7.14242	0.8881	1.6	1.85531	44.6485		7.13389	0.9274	3.2	3.52641	41.6965		7.87042	1.20791	2.47273	2.09097	34.3077					7.37452	0.49541	0.761723	0.308423	0.395863	0.48867	0.138841			7.37452	0.49541	0.255814	2	0.772727	1.00951	0.517235			7.37452	0.49541	0.34482	6.61249	1.99229	2.9832	1.87593			7.37452	0.49541
7.2521	0.799273	6.10909	7.88732	50.8103		7.28043	0.5815	1.6	2.80384	60.2655		7.97751	1.4046	4.8	3.5173	31.3036					7.48682	0.501845	0.685536	0.193388	0.460323	0.446416	0.142241			7.48682	0.501845	0.976744	1	1.5	1.15891	0.170675			7.48682	0.501845	1.46591	5.25757	3.3513	3.35826	1.09456			7.48682	0.501845
7.35661	0.8023	4.48	5.6279	49.2133		7.38207	0.868	6.4	7.48919	43.7789		8.00203	1.2396	4.36364	3.50488	35.5428					7.59382	0.507976	0.688133	0.288669	0.406249	0.461017	0.118522			7.59382	0.507976	0.716279	4	1.36364	2.02664	1.00422			7.59382	0.507976	1.04598	14.0432	3.33946	6.14288	4.00526			7.59382	0.507976
7.41166	0.8495	3.2	3.9884	46.9642		7.40474	0.9274	6.4	6.93667	41.3187		8.10863	1.135	3.2	2.88216	35.5999					7.65018	0.511206	0.728616	0.308423	0.371969	0.469669	0.130766			7.65018	0.511206	0.511628	4	1	1.83721	1.09055			7.65018	0.511206	0.741269	13.0072	2.74614	5.49819	3.79883			7.65018	0.511206
7.44668	0.762917	2.13333	2.82883	47.6649		7.43108	1.03046	3.2	3.12534	40.727		8.21475	0.9825	6.4	6.78039	43.8597					7.68604	0.51326	0.654353	0.342698	0.32199	0.439681	0.107503			7.68604	0.51326	0.341085	2	2	1.44703	0.552972			7.68604	0.51326	0.525756	5.86043	6.46038	4.28219	1.88618			7.68604	0.51326
7.54472	0.7749	2.08	2.69087	47.8326		7.53904	1.0231	3.2	3.14904	39.9632		8.31934	1.135	4.07273	3.58992	35.373					7.78642	0.519012	0.664632	0.34025	0.371969	0.45895	0.103248			7.78642	0.519012	0.332558	2	1.27273	1.20176	0.482655			7.78642	0.519012	0.500116	5.90487	3.4205	3.27516	1.56191			7.78642	0.519012
7.65132	0.7396	1.6	2.18685	48.0592		7.64649	0.7439	1.6	2.20565	40.0975		8.426	1.1142	4.8	4.34638	35.3199					7.89557	0.525266	0.634355	0.247397	0.365152	0.415635	0.114521			7.89557	0.525266	0.255814	1	1.5	0.918605	0.361464			7.89557	0.525266	0.406439	4.13589	4.14125	2.89453	1.24405			7.89557	0.525266
7.75754	0.8	1.6	2.05715	46.2495		7.76163	0.6099	1.6	2.70377	62.0684		8.53071	1.0043	4.4	4.3325	40.0255					8.00432	0.531497	0.68616	0.202833	0.329135	0.406043	0.144727			8.00432	0.531497	0.255814	1	1.375	0.876938	0.328888			8.00432	0.531497	0.382335	5.06992	4.12802	3.19343	1.4316			8.00432	0.531497
7.87016	0.793556	1.6	2.05648	46.4444		7.85951	0.468	1.6	3.51956	67.3041		8.63488	1.0175	4.65455	4.7174	37.7406					8.11963	0.538104	0.680632	0.155642	0.333461	0.389912	0.154158			8.11963	0.538104	0.255814	1	1.45455	0.903453	0.349395			8.11963	0.538104	0.38221	6.59963	4.49476	3.82553	1.82574			8.11963	0.538104
7.97083	0.7627	3.84	5.13028	49.6165		7.97165	0.6485	1.6	2.47514	53.0579		8.74126	1.0647	6.4	6.11297	36.322					8.22271	0.544011	0.654168	0.21567	0.348929	0.406256	0.129788			8.22271	0.544011	0.613953	1	2	1.20465	0.412994			8.22271	0.544011	0.953494	4.64122	5.82446	3.80639	1.46678			8.22271	0.544011
8.07959	0.849091	2.32727	2.75253	45.7209		8.07709	0.6812	1.6	2.39794	51.0887		8.84697	1.07333	6.4	6.0236	35.1324					8.33407	0.550391	0.728265	0.226545	0.351759	0.435523	0.150768			8.33407	0.550391	0.372093	1	2	1.12403	0.474011			8.33407	0.550391	0.511575	4.49645	5.73931	3.58245	1.5768			8.33407	0.550391
8.18826	0.8241	4.16	5.11489	47.0691		8.1794	0.6769	1.6	2.37219	52.2057		8.94935	1.2459	4.8	3.9041	31.8644					8.44532	0.556766	0.70683	0.225115	0.408313	0.446753	0.140381			8.44532	0.556766	0.665116	1	1.5	1.05504	0.242576			8.44532	0.556766	0.950634	4.44816	3.71984	3.03954	1.06541			8.44532	0.556766
8.28916	0.7789	4.8	6.22633	52.3032		8.29094	0.6878	1.6	2.33526	49.6488		8.97684	1.23387	3.94667	3.28782	30.6668					8.54863	0.562686	0.668062	0.22874	0.40437	0.433724	0.127668			8.54863	0.562686	0.767442	1	1.23333	1.00026	0.134491			8.54863	0.562686	1.1572	4.37893	3.13265	2.88959	0.937938			8.54863	0.562686
8.34095	0.825995	4.8	5.87836	51.2848		8.34308	0.7482	1.6	2.16234	47.7666		9.08029	1.4155	5.09091	3.69298	28.5543					8.60166	0.565724	0.708456	0.248827	0.463896	0.473726	0.132775			8.60166	0.565724	0.767442	1	1.59091	1.11945	0.245103			8.60166	0.565724	1.09253	4.05467	3.51868	2.88863	0.91128			8.60166	0.565724
8.39274	0.873091	4.8	5.5304	50.2664		8.39522	0.8086	1.6	1.98941	45.8844		9.21581	0.9165	6.54545	7.05753	40.8484					8.65469	0.568763	0.74885	0.268914	0.30036	0.439375	0.155004			8.65469	0.568763	0.767442	1	2.04545	1.27097	0.393021			8.65469	0.568763	1.02786	3.73041	6.72445	3.82757	1.64518			8.65469	0.568763
8.4978	0.9155	4.32	4.80386	46.4291		8.49741	0.8109	1.6	1.98389	46.152		9.30183	1.2076	5.52727	4.7661	33.5058					8.76226	0.574926	0.785224	0.269679	0.395761	0.483555	0.155164			8.76226	0.574926	0.690698	1	1.72727	1.13932	0.307235			8.76226	0.574926	0.892827	3.72006	4.54117	3.05135	1.10498			8.76226	0.574926
8.55571	0.726364	2.18182	3.06033	50.2478		8.53682	1.0099	4.16	4.33191	38.4992		9.39185	1.0231	8.29091	8.1441	38.2263					8.82155	0.578324	0.623002	0.33586	0.335296	0.431386	0.0958081			8.82155	0.578324	0.348837	2.6	2.59091	1.84658	0.748877			8.82155	0.578324	0.568781	8.1229	7.75974	5.48381	2.45975			8.82155	0.578324
8.65629	0.8944	2.08	2.39761	42.7804		8.62902	0.8637	2.56	2.96204	33.4829		9.49564	1.1779	7.27273	6.16824	35.2936					8.92453	0.584224	0.767127	0.287238	0.386028	0.480131	0.146304			8.92453	0.584224	0.332558	1.6	2.27273	1.40176	0.568782			8.92453	0.584224	0.445611	5.55422	5.87713	3.95899	1.75916			8.92453	0.584224
8.76041	0.8099	4.32	5.39178	52.5885		8.74106	1.0155	3.52	3.50283	32.0786		9.59982	1.2297	5.81818	4.78396	32.0221					9.03114	0.590333	0.694651	0.337722	0.403004	0.478459	0.109726			9.03114	0.590333	0.690698	2.2	1.81818	1.56963	0.453076			9.03114	0.590333	1.0021	6.56827	4.55818	4.04285	1.62734			9.03114	0.590333
8.86512	0.9274	3.68	3.96123	48.0666		8.87515	0.942778	4.26667	4.60658	34.5389		9.70222	1.4548	5.81818	3.98344	29.4099					9.13834	0.596476	0.795431	0.313537	0.476775	0.528581	0.141502			9.13834	0.596476	0.588372	2.66667	1.81818	1.69107	0.603309			9.13834	0.596476	0.73622	8.63795	3.79544	4.38987	2.30031			9.13834	0.596476
8.96789	0.901	4.8	5.46988	49.5584		8.94549	0.8495	3.2	4.08053	41.6162		9.82925	1.433	5.23636	3.76687	28.0856					9.24357	0.602505	0.772788	0.282516	0.469631	0.508311	0.142845			9.24357	0.602505	0.767442	2	1.63636	1.46794	0.365639			9.24357	0.602505	1.01661	7.65152	3.58909	4.08574	1.93136			9.24357	0.602505
9.0735	0.9066	4.32	4.7993	47.9408		9.04881	1.0254	1.6	1.58323	35.0649		9.91917	1.6472	5.38182	3.27982	28.1036					9.3517	0.608701	0.777591	0.341015	0.53983	0.552812	0.126196			9.3517	0.608701	0.690698	1	1.68182	1.12417	0.292771			9.3517	0.608701	0.89198	2.96877	3.12502	2.32859	0.719721			9.3517	0.608701
9.13078	0.8769	4.08	4.65959	47.1282		9.10146	0.99685	1.6	1.66224	34.8419		10.0114	1.4706	8.96	6.10459	28.0853					9.41034	0.612061	0.752117	0.33152	0.481953	0.521863	0.123045			9.41034	0.612061	0.652326	1	2.8	1.48411	0.665557			9.41034	0.612061	0.866015	3.11691	5.81648	3.26647	1.43103			9.41034	0.612061
9.18805	0.8472	3.84	4.51989	46.3156		9.15411	0.9683	1.6	1.74124	34.6189		10.062	1.3568	9.01818	6.72546	28.7478					9.46899	0.615421	0.726643	0.322025	0.444658	0.497775	0.119785			9.46899	0.615421	0.613953	1	2.81818	1.47738	0.679601			9.46899	0.615421	0.84005	3.26505	6.40805	3.50438	1.61179			9.46899	0.615421
9.23469	0.9094	4.4	4.93601	43.6385		9.2066	0.99785	2.4	2.4595	33.0552		10.1125	1.47233	8.48	5.82681	27.8252					9.51674	0.618157	0.779992	0.331852	0.482521	0.531455	0.13166			9.51674	0.618157	0.703488	1.5	2.65	1.61783	0.56499			9.51674	0.618157	0.917389	4.61188	5.55181	3.69369	1.41442			9.51674	0.618157
9.28132	0.9716	4.96	5.35214	40.9613		9.25909	1.0274	3.2	3.17775	31.4915		10.2148	1.8363	7.12727	4.27914	26.3411					9.56449	0.620893	0.833341	0.34168	0.601802	0.592274	0.14201			9.56449	0.620893	0.793023	2	2.22727	1.67343	0.445067			9.56449	0.620893	0.994729	5.95871	4.07718	3.67687	1.44689			9.56449	0.620893
9.4277	0.8429	6.24	7.64803	46.4934		9.36342	1.0241	2.88	2.8215	30.2491		10.3189	1.602	7.27273	4.79562	26.9356					9.71435	0.62948	0.722955	0.340582	0.525016	0.529518	0.110404			9.71435	0.62948	0.997674	1.8	2.27273	1.69013	0.372153			9.71435	0.62948	1.42143	5.29069	4.56929	3.76047	1.18791			9.71435	0.62948
9.48972	0.853	6.89231	8.45643	49.3562		9.41234	1.1175	3.2	2.90203	31.3892		10.4407	1.566	8	5.22431	26.0808					9.77786	0.633119	0.731618	0.371644	0.513218	0.538827	0.104701			9.77786	0.633119	1.10197	2	2.5	1.86732	0.408993			9.77786	0.633119	1.57168	5.44169	4.97774	3.99704	1.22005			9.77786	0.633119
9.51411	0.789538	4.30769	5.60245	52.1286		9.46507	1.31133	6.4	4.92953	30.6078		10.5423	1.4	8	6.1424	29.5687					9.80283	0.63455	0.677187	0.436107	0.458816	0.524037	0.0768553			9.80283	0.63455	0.68873	4	2.5	2.39624	0.957288			9.80283	0.63455	1.04125	9.24352	5.85251	5.37909	2.37959			9.80283	0.63455
9.6202	0.854786	4.22857	4.96635	51.2623		9.57073	1.4571	3.2	2.33137	32.0682		10.6226	1.8023	6.98182	3.88687	25.2673					9.91145	0.640774	0.73315	0.484584	0.59066	0.602798	0.0720109			9.91145	0.640774	0.67608	2	2.18182	1.6193	0.474521			9.91145	0.640774	0.923027	4.37162	3.70343	2.99936	1.05593			9.91145	0.640774
9.71935	0.855091	3.63636	4.38304	49.2887		9.67105	1.19982	3.2	2.67953	33.7646		10.744	1.3835	9.33818	7.02342	28.7691					10.013	0.646591	0.733411	0.39902	0.453408	0.528613	0.103596			10.013	0.646591	0.581395	2	2.91818	1.83319	0.679709			10.013	0.646591	0.814616	5.02448	6.69195	4.17701	1.74875			10.013	0.646591
9.82483	0.8934	4.8	5.38813	47.8468		9.78297	1.67655	3.2	1.92524	26.7758		10.8427	1.6947	8	4.78394	25.9611					10.121	0.652779	0.766269	0.557564	0.555397	0.62641	0.0699323			10.121	0.652779	0.767442	2	2.5	1.75581	0.514833			10.121	0.652779	1.00142	3.61007	4.55816	3.05655	1.06339			10.121	0.652779
9.9253	0.85	5.09091	6.01357	50.4409		9.87709	1.4003	3.2	2.31466	30.7513		10.9294	1.9845	7.56364	3.92766	22.3145					10.2238	0.658673	0.729045	0.465694	0.650371	0.615037	0.0780487			10.2238	0.658673	0.813953	2	2.36364	1.72586	0.467883			10.2238	0.658673	1.11766	4.3403	3.74229	3.06675	0.989717			10.2238	0.658673
10.0268	0.9383	3.68	3.96079	46.2557		9.9797	1.5185	3.84	2.58581	26.0568		11.0282	1.867	9.44	5.0092	22.7787					10.3278	0.66463	0.80478	0.505004	0.611864	0.640549	0.0877184			10.3278	0.66463	0.588372	2.4	2.95	1.97946	0.713434			10.3278	0.66463	0.736137	4.84874	4.77279	3.45256	1.35839			10.3278	0.66463
10.1314	0.967	4.65455	4.83394	45.6167		10.1082	1.61927	3.2	1.98033	25.0931		11.0536	1.4231	9.74545	7.03578	29.7083					10.4348	0.670762	0.829396	0.538517	0.466386	0.611433	0.110953			10.4348	0.670762	0.744186	2	3.04545	1.92988	0.665244			10.4348	0.670762	0.898419	3.71338	6.70372	3.77184	1.6761			10.4348	0.670762
10.2433	0.975091	5.09091	5.37425	44.668		10.183	1.4337	3.2	2.58427	28.5012		11.1719	1.76718	8.93333	5.60616	23.8236					10.5494	0.67733	0.836335	0.476802	0.579151	0.630763	0.106948			10.5494	0.67733	0.813953	2	2.79167	1.86854	0.574688			10.5494	0.67733	0.998837	4.84585	5.34158	3.72875	1.37244			10.5494	0.67733
10.3322	0.951091	8.14545	8.59316	45.2961		10.2851	1.38775	1.6	1.15995	30.1957		11.2852	1.4858	9.45455	6.88835	27.4572					10.6405	0.682547	0.81575	0.46152	0.486935	0.588069	0.114077			10.6405	0.682547	1.30233	1	2.95455	1.75229	0.60743			10.6405	0.682547	1.59709	2.17506	6.56325	3.44513	1.56796			10.6405	0.682547
10.4338	0.982	6.4	6.5545	45.4978		10.3877	1.6713	3.2	1.93851	23.8705		11.3541	1.3967	10.4727	7.63225	28.1502					10.7444	0.688504	0.842261	0.55582	0.457734	0.618605	0.115357			10.7444	0.688504	1.02326	2	3.27273	2.09866	0.651238			10.7444	0.688504	1.21819	3.63496	7.27205	4.04173	1.75939			10.7444	0.688504
10.4847	0.935	5.44	5.95152	46.8462		10.4872	1.4132	4.8	3.51715	26.8381		11.4573	1.5056	7.85455	5.30729	26.3859					10.7965	0.691489	0.801949	0.469984	0.493424	0.588452	0.106963			10.7965	0.691489	0.869767	3	2.45455	2.1081	0.638876			10.7965	0.691489	1.10613	6.59511	5.05681	4.25268	1.63475			10.7965	0.691489
10.5355	0.836182	5.23636	6.29898	48.3028		10.5328	2.3865	4.8	2.0175	18.7096		11.5547	1.7155	10.1818	5.96549	25.7032					10.8486	0.694471	0.717193	0.793672	0.562213	0.691026	0.0680853			10.8486	0.694471	0.837209	3	3.18182	2.33968	0.753065			10.8486	0.694471	1.17071	3.78308	5.68395	3.54591	1.30825			10.8486	0.694471
10.6387	0.952333	6.57778	6.90611	43.2982		10.6195	2.57845	7.27273	2.90335	17.4588		11.6837	1.5218	11.2	7.56143	26.2402					10.9542	0.700524	0.816816	0.85751	0.498733	0.724353	0.11342			10.9542	0.700524	1.05168	4.54545	3.5	3.03238	1.03531			10.9542	0.700524	1.28354	5.44417	7.20457	4.64409	1.75544			10.9542	0.700524
10.7407	0.867	6.72	7.89436	47.6772		10.7388	1.1713	5.12	4.47119	28.979		11.7766	1.4891	9.12	5.67147	26.7828					11.0587	0.706508	0.743626	0.389536	0.488016	0.540393	0.105518			11.0587	0.706508	1.07442	3.2	2.85	2.37481	0.657997			11.0587	0.706508	1.46722	8.38407	5.4038	5.08503	2.00307			11.0587	0.706508
10.8408	0.7762	6.56	8.91792	53.8099		10.8143	1.2673	3.52	2.84696	30.3846		11.8683	1.5627	9.6	6.39891	25.8704					11.1612	0.712381	0.665747	0.421463	0.512137	0.533115	0.0712945			11.1612	0.712381	1.04884	2.2	3	2.08295	0.566285			11.1612	0.712381	1.65745	5.33843	6.09691	4.36426	1.371			11.1612	0.712381
10.9386	0.893182	7.27273	8.22636	46.5017		10.8644	1.2942	3.36	2.7093	29.5321		11.9521	1.2129	8.72727	7.22568	29.5853					11.2614	0.718123	0.766082	0.430409	0.397498	0.53133	0.11776			11.2614	0.718123	1.16279	2.1	2.72727	1.99669	0.454572			11.2614	0.718123	1.52892	5.08028	6.88466	4.49795	1.57325			11.2614	0.718123
11.0392	0.966	6.24	6.50597	44.2101		10.9145	1.3211	3.2	2.57163	28.6796		12.0514	1.4122	10.6182	7.7913	26.4013					11.3643	0.724022	0.828538	0.439355	0.462814	0.576902	0.126			11.3643	0.724022	0.997674	2	3.31818	2.10529	0.671938			11.3643	0.724022	1.20918	4.82214	7.42358	4.48497	1.80185			11.3643	0.724022
11.143	0.91	6.83636	7.60658	47.505		11.0153	1.7208	6.4	3.72619	25.963		12.0756	1.26844	10.56	8.32381	29.5951					11.4706	0.730112	0.780507	0.572282	0.415702	0.589497	0.105661			11.4706	0.730112	1.09302	4	3.3	2.79767	0.875952			11.4706	0.730112	1.41373	6.9871	7.93097	5.44393	2.03344			11.4706	0.730112
11.2389	0.866	7.2	9.24114	47.9025		11.0806	1.52475	5.12	3.29084	27.3217		12.1758	1.5165	9.89091	6.59593	26.3853					11.5688	0.735737	0.742768	0.507082	0.496996	0.582282	0.0802958			11.5688	0.735737	1.15116	3.2	3.09091	2.48069	0.665509			11.5688	0.735737	1.71752	6.17075	6.28463	4.7243	1.50375			11.5688	0.735737
11.3392	0.8957	7.52	8.44941	48.623		11.146	1.3287	3.84	2.85548	28.6804		12.2831	1.4119	8.29091	5.98492	28.3425					11.6715	0.741624	0.768242	0.441882	0.462716	0.557613	0.105486			11.6715	0.741624	1.20233	2.4	2.59091	2.06441	0.434552			11.6715	0.741624	1.57038	5.3544	5.70246	4.20908	1.32317			11.6715	0.741624
11.4384	0.9264	8	8.7165	43.8861		11.2362	1.8221	3.84	2.07959	22.3867		12.3789	1.6472	9.6	6.31733	26.3087					11.7731	0.747442	0.794573	0.605971	0.53983	0.646791	0.0763179			11.7731	0.747442	1.27907	2.4	3	2.22636	0.504319			11.7731	0.747442	1.62002	3.8995	6.01918	3.84623	1.27021			11.7731	0.747442
11.4876	0.9076	7.36	8.14684	44.2125		11.3148	1.4749	3.2	2.18104	26.511		12.4692	1.401	12.6545	9.10582	29.1072					11.8234	0.750327	0.778448	0.490504	0.459144	0.576032	0.101612			11.8234	0.750327	1.17674	2	3.95455	2.3771	0.823751			11.8234	0.750327	1.51414	4.08974	8.67607	4.75998	2.09445			11.8234	0.750327
11.5137	0.9713	8.96	9.39715	42.5278		11.4212	1.7274	6.08	3.53218	23.5847		12.5724	1.6363	9.74545	6.23156	27.2582					11.8501	0.751859	0.833084	0.574477	0.536257	0.647939	0.0932274			11.8501	0.751859	1.43256	3.8	3.04545	2.75934	0.698234			11.8501	0.751859	1.74652	6.62329	5.93746	4.76909	1.5242			11.8501	0.751859
11.5625	1.0043	7.84	7.95083	40.8964		11.5117	1.47677	5.53846	3.9123	26.9959		12.6719	1.4924	10.7636	7.23464	26.6541					11.9001	0.754721	0.861388	0.491125	0.489098	0.61387	0.12376			11.9001	0.754721	1.25349	3.46154	3.36364	2.69289	0.720254			11.9001	0.754721	1.47771	7.33608	6.89319	5.23566	1.88332			11.9001	0.754721
11.6113	1.0373	6.72	6.50452	39.2651		11.5731	1.40264	6.4	4.65996	25.5164		12.7635	1.3759	9.74545	7.09836	26.7975					11.9501	0.757584	0.889692	0.466471	0.450918	0.60236	0.143736			11.9501	0.757584	1.07442	4	3.04545	2.70662	0.861367			11.9501	0.757584	1.20891	8.73804	6.76335	5.5701	2.25388			11.9501	0.757584
11.7103	0.9792	6.88	7.24112	42.4801		11.6106	1.32856	3.55556	2.60156	26.7607		12.8776	1.5076	9.6	6.5406	24.9455					12.0514	0.763393	0.83986	0.441834	0.494079	0.591924	0.124882			12.0514	0.763393	1.1	2.22222	3	2.10741	0.551479			12.0514	0.763393	1.34581	4.87827	6.23191	4.15199	1.45649			12.0514	0.763393
11.8092	0.949	7.85455	8.32041	41.8248		11.7184	1.75083	5.2	3.02201	23.7478		12.9576	1.3911	10.9091	7.69508	28.3546					12.1528	0.769198	0.813957	0.58227	0.455899	0.617375	0.104842			12.1528	0.769198	1.25581	3.25	3.40909	2.6383	0.692768			12.1528	0.769198	1.5464	5.66666	7.33191	4.84832	1.71952			12.1528	0.769198
11.9067	0.9604	8	8.39197	42.7301		11.8319	1.2957	5.92	4.59287	27.5321		13.055	1.433	11.4667	9.40717	27.0219					12.2525	0.774915	0.823735	0.430908	0.469631	0.574758	0.124989			12.2525	0.774915	1.27907	3.7	3.58333	2.85413	0.788252			12.2525	0.774915	1.5597	8.61223	8.96319	6.37837	2.41147			12.2525	0.774915
12.0171	0.8769	16.48	17.9456	45.8938		11.9178	1.5934	4.832	3.12747	24.7203		13.1278	1.54933	10.08	6.63912	26.0069					12.3656	0.781394	0.752117	0.529913	0.507756	0.596595	0.0780234			12.3656	0.781394	2.63488	3.02	3.15	2.93496	0.154661			12.3656	0.781394	3.33531	5.86442	6.32579	5.17517	0.929522			12.3656	0.781394
12.1036	0.987091	8.72727	9.04261	43.5212		12.0174	1.267	6.56	5.38135	27.7955		13.2252	1.4891	10.1818	6.95997	25.2489					12.4541	0.786466	0.846628	0.421363	0.488016	0.585336	0.132055			12.4541	0.786466	1.39535	4.1	3.18182	2.89239	0.794064			12.4541	0.786466	1.68063	10.0907	6.63149	6.13429	2.44049			12.4541	0.786466
12.2044	0.96575	7.08571	6.37023	42.7095		12.1004	1.4076	5.12	3.61666	25.9818		13.3379	1.3561	9.74545	7.40705	26.0863					12.5574	0.792383	0.828324	0.468122	0.444429	0.580291	0.124205			12.5574	0.792383	1.13289	3.2	3.04545	2.45945	0.664778			12.5574	0.792383	1.18395	6.78172	7.05747	5.00771	1.91354			12.5574	0.792383
12.3	1.0132	9.6	9.57138	41.3115		12.1999	1.34654	4.55385	3.64579	26.6954		13.4174	1.3373	11.0545	8.37612	28.7222					12.6552	0.79799	0.869021	0.447815	0.438267	0.585035	0.14202			12.6552	0.79799	1.53488	2.84615	3.45455	2.61186	0.566405			12.6552	0.79799	1.7789	6.83633	7.9808	5.53201	1.90542			12.6552	0.79799
12.3969	0.998	9.92	10.4546	41.7192		12.3038	1.534	5.6	3.60698	23.6079		13.5132	1.5046	10.4727	7.04469	26.3329					12.7544	0.803674	0.855984	0.510158	0.493096	0.619746	0.118222			12.7544	0.803674	1.58605	3.5	3.27273	2.78626	0.603681			12.7544	0.803674	1.94305	6.76356	6.71221	5.13961	1.59835			12.7544	0.803674
12.4982	1.1132	8.48	7.75049	37.9098		12.4083	1.2452	4.8	3.94148	28.1549		13.6105	1.3759	11.4909	8.4401	26.247					12.8582	0.80962	0.954791	0.414113	0.450918	0.606607	0.174416			12.8582	0.80962	1.35581	3	3.59091	2.64891	0.668671			12.8582	0.80962	1.44048	7.39079	8.04176	5.62434	2.10036			12.8582	0.80962
12.5516	1.10682	9.30909	8.45539	38.4919		12.4983	1.634	5.44	3.39651	23.3156		13.7183	1.3822	11.4909	8.42478	26.5112					12.9128	0.812751	0.949318	0.543415	0.452982	0.648572	0.152622			12.9128	0.812751	1.48837	3.4	3.59091	2.82643	0.671294			12.9128	0.812751	1.57149	6.3689	8.02716	5.32252	1.93564			12.9128	0.812751
12.5966	1.068	8.48	8.08709	38.7331		12.5882	1.48333	4.26667	2.99622	25.446		13.8218	1.5472	9.45455	6.11265	25.1577					12.9589	0.815392	0.916023	0.493308	0.507057	0.638796	0.13867			12.9589	0.815392	1.35581	2.66667	2.95455	2.32568	0.492			12.9589	0.815392	1.50304	5.6183	5.82416	4.31516	1.40732			12.9589	0.815392
12.6903	1.1297	9.44	8.42134	37.6766		12.6529	1.32711	5.33333	4.05578	24.5479		13.9132	1.6175	9.45455	6.01205	24.8889					13.0549	0.82089	0.968943	0.441354	0.530096	0.646798	0.163097			13.0549	0.82089	1.5093	3.33333	2.95455	2.59906	0.555743			13.0549	0.82089	1.56516	7.60512	5.7283	4.96619	1.78474			13.0549	0.82089
12.7852	1.05191	9.30909	8.80798	38.9065		12.7385	1.20813	8.8	8.22395	34.0756		14.0066	1.3845	8.8	6.20507	27.2366					13.152	0.826456	0.902222	0.401783	0.453736	0.585914	0.158864			13.152	0.826456	1.48837	5.5	2.75	3.24612	1.18433			13.152	0.826456	1.63702	15.421	5.91222	7.65674	4.07357			13.152	0.826456
12.8825	1.0637	8.32	7.9409	40.4584		12.825	1.24845	4.50909	4.35136	29.813		14.0883	1.49145	11.0667	7.59196	25.1312					13.2516	0.832161	0.912335	0.415195	0.488788	0.605439	0.154912			13.2516	0.832161	1.33023	2.81818	3.45833	2.53558	0.63037			13.2516	0.832161	1.47587	8.15938	7.23365	5.62296	2.0907			13.2516	0.832161
12.979	1.0485	8	7.62558	40.7696		12.9302	1.3901	5.28	3.85322	26.5619		14.1384	1.36744	11.2	8.29391	26.7705					13.3505	0.837826	0.899298	0.462302	0.448147	0.603249	0.148081			13.3505	0.837826	1.27907	3.3	3.5	2.69302	0.70933			13.3505	0.837826	1.41726	7.22529	7.90248	5.51501	2.05818			13.3505	0.837826
13.0743	1.0637	9.28	8.82033	41.3024		13.0156	1.3617	7.52	5.97282	27.9155		14.208	1.3505	11.04	8.31931	27.0938					13.448	0.843415	0.912335	0.452857	0.442593	0.602595	0.154898			13.448	0.843415	1.48372	4.7	3.45	3.21124	0.936103			13.448	0.843415	1.63931	11.1998	7.92667	6.92194	2.80523			13.448	0.843415
13.1704	1.034	9.6	9.29798	38.9555		13.1105	1.5165	7.04	4.94509	26.7969		14.3132	1.5208	9.30909	6.09658	25.3647					13.5464	0.849053	0.886862	0.504338	0.498405	0.629868	0.128508			13.5464	0.849053	1.53488	4.4	2.90909	2.94799	0.827316			13.5464	0.849053	1.72809	9.27269	5.80885	5.60321	2.18036			13.5464	0.849053
13.2669	1.051	8.14545	7.90341	41.7325		13.2104	1.3759	5.12	3.70841	25.8914		14.3971	1.4571	9.74545	6.80246	26.1679					13.6452	0.854716	0.901442	0.45758	0.477529	0.612184	0.144744			13.6452	0.854716	1.30233	3.2	3.04545	2.51593	0.608438			13.6452	0.854716	1.4689	6.95376	6.48141	4.96802	1.75487			13.6452	0.854716
13.3631	1.0373	6.72	6.52466	39.3718		13.303	1.8287	8.48	4.77746	25.692		14.4948	1.5693	8.72727	5.74939	27.4696					13.7437	0.860356	0.889692	0.608166	0.5143	0.670719	0.11279			13.7437	0.860356	1.07442	5.3	2.72727	3.0339	1.22942			13.7437	0.860356	1.21265	8.95836	5.47804	5.21635	2.23982			13.7437	0.860356
13.4575	0.9495	6.4	7.06898	45.0914		13.3488	1.68845	7.68	4.95659	24.3897		14.6039	1.5363	9.30909	6.17322	25.3936					13.8404	0.865898	0.814386	0.561523	0.503485	0.626465	0.0954427			13.8404	0.865898	1.02326	4.8	2.90909	2.91078	1.09025			13.8404	0.865898	1.31381	9.29426	5.88187	5.49665	2.31179			13.8404	0.865898
13.4849	1.01356	7.28889	7.20276	40.2706		13.3946	1.5482	6.88	5.13573	23.0873		14.6964	1.5307	10.0364	6.65274	24.9309					13.8684	0.867503	0.869326	0.514881	0.50165	0.628619	0.120414			13.8684	0.867503	1.16537	4.3	3.13636	2.86725	0.914838			13.8684	0.867503	1.33868	9.63016	6.33876	5.7692	2.41043			13.8684	0.867503
13.5289	1.00825	9.46667	9.39033	41.154		13.4434	1.80949	6.90667	4.37761	21.9207		14.7721	1.5317	8.87273	5.87836	25.9516					13.9135	0.870087	0.864776	0.601777	0.501977	0.656177	0.108205			13.9135	0.870087	1.51357	4.31667	2.77273	2.86765	0.810576			13.9135	0.870087	1.74525	8.2086	5.60092	5.18492	1.87737			13.9135	0.870087
13.5762	1.0241	10.08	9.80346	41.4205		13.4922	2.07078	6.93333	3.6195	20.7541		14.8845	1.2264	10.7636	8.89751	26.4752					13.9619	0.872859	0.87837	0.688673	0.401923	0.656322	0.138487			13.9619	0.872859	1.61163	4.33333	3.36364	3.10287	0.796434			13.9619	0.872859	1.82203	6.78703	8.47759	5.69555	1.9973			13.9619	0.872859
13.6709	0.9934	8.16	8.28158	41.9396		13.5873	1.69245	7.56364	4.82065	24.9359		14.9612	1.2231	8.14545	6.6223	26.9666					14.0588	0.878413	0.852039	0.562855	0.400841	0.605245	0.131963			14.0588	0.878413	1.30465	4.72727	2.54545	2.85913	1.0004			14.0588	0.878413	1.53918	9.03935	6.30976	5.62943	2.19167			14.0588	0.878413
13.7654	0.9835	7.36	7.48987	40.5124		13.6405	1.5911	8.64	5.74657	24.2744		15.053	1.53645	9.6	6.47916	25.6252					14.1556	0.883958	0.843548	0.529148	0.503535	0.62541	0.109319			14.1556	0.883958	1.17674	5.4	3	3.19225	1.22293			14.1556	0.883958	1.39204	10.7756	6.17337	6.11366	2.70896			14.1556	0.883958
13.8643	0.9779	8.48	8.79289	43.245		13.7295	1.78009	7.56364	4.4934	22.6476		15.1465	1.34355	9.6	7.23091	27.4247					14.2568	0.88976	0.838745	0.592	0.440314	0.623686	0.116103			14.2568	0.88976	1.35581	4.72727	3	3.0277	0.973355			14.2568	0.88976	1.63421	8.42572	6.88964	5.64986	2.0562			14.2568	0.88976
13.9556	1.0505	9.28	8.62532	39.9781		13.8174	1.75936	8.58182	5.58662	24.8074		15.1748	1.41733	10.88	7.71321	26.2852					14.3503	0.895118	0.901014	0.585107	0.464496	0.650206	0.130148			14.3503	0.895118	1.48372	5.36364	3.4	3.41579	1.12006			14.3503	0.895118	1.60307	10.4757	7.34918	6.47597	2.59824			14.3503	0.895118
14.049	1.0132	10.08	9.97986	41.795		13.9113	1.838	6.69091	3.8891	21.8769		15.2654	1.4647	10.6182	7.44063	26.0721					14.446	0.900596	0.869021	0.611259	0.48002	0.653433	0.114258			14.446	0.900596	1.61163	4.18182	3.31818	3.03721	0.755133			14.446	0.900596	1.85482	7.29258	7.08947	5.41229	1.7797			14.446	0.900596
14.1438	1.0231	7.84	7.7263	40.9762		14.0176	1.48064	6.10909	4.33233	22.6025		15.3683	1.3627	9.16364	6.89258	28.1607					14.543	0.906158	0.877513	0.492411	0.446592	0.605505	0.136645			14.543	0.906158	1.25349	3.81818	2.86364	2.6451	0.748383			14.543	0.906158	1.43598	8.12368	6.56728	5.37565	2.02042			14.543	0.906158
14.2363	1.0043	8.64	8.61771	41.6424		14.0966	1.7832	7.2	4.6349	24.9629		15.4481	1.3353	10.9091	8.28636	27.9939					14.6377	0.911585	0.861388	0.593034	0.437612	0.630678	0.123773			14.6377	0.911585	1.3814	4.5	3.40909	3.09683	0.913702			14.6377	0.911585	1.60166	8.69105	7.89528	6.06266	2.2423			14.6377	0.911585
14.3294	1.0284	7.36	7.18085	41.4996		14.1895	1.88	7.70909	4.23605	21.1038		15.5416	1.3769	10.1818	7.57317	25.5656					14.7331	0.91705	0.882058	0.625227	0.451245	0.652844	0.125129			14.7331	0.91705	1.17674	4.81818	3.18182	3.05891	1.05299			14.7331	0.91705	1.33461	7.94314	7.21575	5.49783	2.09218			14.7331	0.91705
14.4508	0.9429	6.56	7.0576	42.8008		14.2946	1.64236	7.56364	4.61371	24.813		15.6489	1.3241	13.6727	10.8462	25.3892					14.8574	0.924171	0.808725	0.546197	0.433941	0.596288	0.111052			14.8574	0.924171	1.04884	4.72727	4.27273	3.34961	1.15785			14.8574	0.924171	1.3117	8.65131	10.3343	6.76577	2.76997			14.8574	0.924171
14.4935	0.818111	7.82222	9.64513	49.2116		14.3738	1.934	8.72727	4.92917	22.7327		15.7246	1.3122	6.54545	5.29158	31.0463					14.9011	0.926676	0.701694	0.643185	0.430042	0.59164	0.0825458			14.9011	0.926676	1.25065	5.45455	2.04545	2.91688	1.28941			14.9011	0.926676	1.79261	9.24283	5.04184	5.35909	2.15654			14.9011	0.926676
14.586	0.9297	8.96	9.61873	43.8195		14.4754	1.93518	9.01818	4.76201	21.6717		15.8177	1.4495	9.01818	6.44336	27.0949					14.9958	0.9321	0.797404	0.643578	0.475038	0.638673	0.0930912			14.9958	0.9321	1.43256	5.63636	2.81818	3.2957	1.2368			14.9958	0.9321	1.7877	8.9294	6.13926	5.61879	2.07799			14.9958	0.9321
14.679	0.9528	7.84	8.30214	43.3165		14.5585	2.04144	7.64444	4.00276	20.9868		15.9091	1.333	9.6	7.79033	27.0089					15.091	0.937557	0.817216	0.678918	0.436858	0.644331	0.111153			15.091	0.937557	1.25349	4.77778	3	3.01042	1.01739			15.091	0.937557	1.54301	7.5057	7.42266	5.49045	1.97387			15.091	0.937557
14.7744	0.9726	9.6	9.87007	41.9872		14.581	1.6891	9.44	5.73587	23.2684		16.0003	1.2482	10.9091	8.9163	28.1716					15.1887	0.943154	0.834199	0.56174	0.409067	0.601669	0.124338			15.1887	0.943154	1.53488	5.9	3.40909	3.61466	1.26429			15.1887	0.943154	1.83441	10.7555	8.49549	7.02847	2.67772			15.1887	0.943154
14.8638	0.9023	10.88	12.1171	44.5786		14.6863	1.8561	7.04	3.85427	21.8085		16.0467	1.12991	10	9.03451	30.6121					15.2802	0.948399	0.773903	0.617278	0.3703	0.58716	0.117479			15.2802	0.948399	1.73953	4.4	3.125	3.08818	0.768231			15.2802	0.948399	2.25204	7.22727	8.60812	6.02915	1.93016			15.2802	0.948399
14.9554	0.8716	9.6	11.3037	46.2773		14.7791	1.856	9.16364	5.06327	22.7371		16.0958	1.01322	10.4	10.4464	28.0355					15.374	0.953774	0.747571	0.617245	0.332059	0.565625	0.122694			15.374	0.953774	1.53488	5.72727	3.25	3.50405	1.21689			15.374	0.953774	2.10087	9.4943	9.95336	7.18284	2.54444			15.374	0.953774
15.0481	0.9703	7.68	8.01668	44.3503		14.856	2.12182	7.27273	3.94133	20.2546		16.1873	1.0977	10.3273	9.46418	28.7249					15.469	0.959214	0.832226	0.705648	0.359744	0.632539	0.141207			15.469	0.959214	1.22791	4.54545	3.22727	3.00021	0.964399			15.469	0.959214	1.48995	7.39051	9.01751	5.96599	2.28677			15.469	0.959214
15.1438	0.815182	10.6182	12.8436	48.0996		14.9464	1.85406	8.44444	5.00941	22.9421		16.2749	1.3977	10.1818	7.34332	24.8151					15.5669	0.964826	0.699181	0.616598	0.458062	0.591281	0.0707469			15.5669	0.964826	1.69767	5.27778	3.18182	3.38576	1.03851			15.5669	0.964826	2.38707	9.3933	6.99675	6.25904	2.05588			15.5669	0.964826
15.2313	0.8036	7.52	10.4169	56.216		15.0464	1.62267	10.1333	6.5602	24.4565		16.3645	1.2109	8.14545	8.18537	27.901					15.6565	0.969959	0.689248	0.539646	0.396843	0.541912	0.0844176			15.6565	0.969959	1.20233	6.33333	2.54545	3.36037	1.53622			15.6565	0.969959	1.93605	12.3012	7.79906	7.34545	3.00075			15.6565	0.969959
15.3229	0.901	9.92	11.1068	44.5971		15.1458	1.53313	7.36	6.01573	29.3429		16.456	1.2	10.3273	8.71715	28.0627					15.7503	0.975335	0.772788	0.50987	0.393271	0.558643	0.112238			15.7503	0.975335	1.58605	4.6	3.22727	3.13777	0.871203			15.7503	0.975335	2.06427	11.2803	8.30574	7.21677	2.71558			15.7503	0.975335
15.4134	0.9	9.28	10.3501	45.9302		15.1728	1.43264	7.27273	5.44687	27.456		16.5551	1.4251	8.58182	6.03218	26.1892					15.843	0.980644	0.77193	0.476448	0.467042	0.571807	0.100098			15.843	0.980644	1.48372	4.54545	2.68182	2.90366	0.89078			15.843	0.980644	1.92362	10.2136	5.74749	5.96157	2.3955			15.843	0.980644
15.472	0.946	8	8.54259	43.4657		15.1981	1.5561	9.6	6.32062	23.7199		16.637	1.235	9.6	7.8878	25.664					15.9029	0.98408	0.811384	0.517508	0.404741	0.577878	0.121206			15.9029	0.98408	1.27907	6	3	3.42636	1.37939			15.9029	0.98408	1.58769	11.852	7.51553	6.98507	2.97489			15.9029	0.98408
15.5092	0.8736	9.76	11.3454	45.9135		15.2909	1.38255	9.89091	7.33784	24.6393		16.726	1.4046	9.30909	6.65453	24.2052					15.941	0.986261	0.749287	0.45979	0.460323	0.556466	0.0964102			15.941	0.986261	1.56047	6.18182	2.90909	3.55046	1.37207			15.941	0.986261	2.10861	13.7594	6.34047	7.40283	3.40498			15.941	0.986261
15.556	0.9013	8.48	10.0958	51.4185		15.3858	1.62345	8.72727	5.50784	24.5356		16.8161	1.4089	9.30909	6.64088	23.1323					15.9889	0.989007	0.773045	0.539908	0.461733	0.591562	0.0935056			15.9889	0.989007	1.35581	5.45455	2.90909	3.23982	1.1947			15.9889	0.989007	1.87637	10.3279	6.32746	6.17725	2.44091			15.9889	0.989007
15.5953	0.9015	8.53333	10.797	52.0754		15.4609	1.49236	6.98182	4.87938	24.722		16.9125	1.4363	10.6182	7.31215	21.92					16.0292	0.991316	0.773216	0.496312	0.470712	0.58008	0.0968505			16.0292	0.991316	1.36434	4.36364	3.31818	3.01539	0.878959			16.0292	0.991316	2.0067	9.14948	6.96705	6.04108	2.11328			16.0292	0.991316
15.6498	0.969091	10.0364	10.3463	43.1637		15.551	1.70052	6.4	4.35408	24.0071		16.997	1.925	11.4667	7.15489	17.4685					16.085	0.99451	0.831189	0.565538	0.630872	0.675866	0.0799187			16.085	0.99451	1.60465	4	3.58333	3.06266	0.738861			16.085	0.99451	1.92292	8.16446	6.81721	5.63486	1.89628			16.085	0.99451
15.6859	0.842615	5.73333	6.33388	50.6204		15.5914	2.28476	10.1333	4.63577	25.6205		17.096	5.65677	16.1143	3.26891	9.43381					16.1219	0.996627	0.722711	0.759837	1.85387	1.11214	0.371019			16.1219	0.996627	0.916667	6.33333	5.03571	4.09524	1.63283			16.1219	0.996627	1.17719	8.69268	3.11464	4.32817	2.25278			16.1219	0.996627
15.7433	0.922167	6.4	7.27987	42.6901		15.6319	2.869	13.8667	4.91746	27.2339		17.1671	7.4812	9.6	1.16546	7.19582					16.1808	1	0.790942	0.954136	2.45178	1.39895	0.528518			16.1808	1	1.02326	8.66667	3	4.22997	2.29056			16.1808	1	1.35301	9.22089	1.11045	3.89478	2.66397			16.1808	1
[truncated: 5 more columns]
