# Supplementary material for: Antarctic teleosts with and without hemoglobin behaviorally mitigate deleterious effects of acute environmental warming
Source: PLoS One. 2021 Nov 24;16(11):e0252359. doi: 10.1371/journal.pone.0252359 (PMC8612528; doi:10.1371/journal.pone.0252359)
Supplement: S3 Table — (XLSX) [file pone.0252359.s014.xlsx]

## Sheet: Row & Norm. Data, Aver and SD
T,°C	9.3124				9.4351				9.7641				9.8031				9.9698				10.309				Average between 9.3-10.3°C					10.545				10.7706				10.8404				10.964				10.9993
Turn Number	1				2				3				4				5				6				n=6					7				8				9				10				11
Time,s	V,ged/s	V, norm	HW,mm	HW, norm	V,ged/s	V, norm	HW,mm	HW, norm	V,ged/s	V, norm	HW,mm	HW, norm	V,ged/s	V, norm	HW,mm	HW, norm	V,ged/s	V, norm	HW,mm	HW, norm	V,ged/s	V, norm	HW,mm	HW, norm	Time,s	V 9-10C av	sd	HW 9-10°C av	sd	V,ged/s	V, norm	HW,mm	HW, norm	V,ged/s	V, norm	HW,mm	HW, norm	V,ged/s	V, norm	HW,mm	HW, norm	V,ged/s	V, norm	HW,mm	HW, norm	V,ged/s	V, norm	HW,mm	HW, norm
0	0	0	31.5	1.10526	0	0	32	1.10345	0	0	30	1.03448	0	0	29.5	1.01724	0	0	29	1.01754	0	0	32	1	0			1.04633	0.0450596	0	0	31	1.06897	0	0	29	1.01754	0	0	30	1.07143	0	0	29	1.07407	0	0	29	1
0.1	30	0.2	31.5	1.10526	40	0.228571	31	1.06897	80	0.695652	30.5	1.05172	60	0.387097	29.5	1.01724	50	0.285714	29	1.01754	30	0.2	32	1	0.1	0.332839	0.191291	1.04346	0.0371488	50	0.333333	31.5	1.08621	40	0.285714	29	1.01754	50	0.357143	29.5	1.05357	50	0.294118	28.5	1.05556	40	0.210526	29	1
0.2	50	0.333333	30.5	1.07018	50	0.285714	29.5	1.01724	100	0.869565	30.5	1.05172	65	0.419355	29	1	70	0.4	28.5	1	50	0.333333	32.5	1.01562	0.2	0.440217	0.215922	1.02579	0.0317222	60	0.4	31	1.06897	70	0.5	29	1.01754	60	0.428571	29	1.03571	60	0.352941	28.5	1.05556	60	0.315789	29.5	1.01724
0.3	100	0.666667	30	1.05263	90	0.514286	29	1	115	1	30.5	1.05172	70	0.451613	29	1	110	0.628571	29	1.01754	100	0.666667	32.5	1.01562	0.3	0.654634	0.190348	1.02292	0.0263693	65	0.433333	30	1.03448	100	0.714286	28.5	1	70	0.5	29	1.03571	65	0.382353	28.5	1.05556	70	0.368421	30	1.03448
0.4	150	1	29	1.01754	130	0.742857	29.5	1.01724	100	0.869565	30	1.03448	80	0.516129	29.5	1.01724	145	0.828571	30	1.05263	150	1	32	1	0.4	0.826187	0.181873	1.02319	0.0157275	100	0.666667	29.5	1.01724	140	1	28.5	1	90	0.642857	29	1.03571	70	0.411765	28.5	1.05556	150	0.789474	30.5	1.05172
0.5	110	0.733333	29	1.01754	140	0.8	29.5	1.01724	95	0.826087	30	1.03448	100	0.645161	30	1.03448	165	0.942857	31	1.08772	130	0.866667	32	1	0.5	0.802351	0.103846	1.03191	0.028921	120	0.8	29.5	1.01724	120	0.857143	28.5	1	120	0.857143	28.5	1.01786	80	0.470588	28	1.03704	170	0.894737	30.5	1.05172
0.6	60	0.4	28.5	1	150	0.857143	30	1.03448	80	0.695652	29.5	1.01724	115	0.741935	30	1.03448	175	1	31	1.08772	60	0.4	32	1	0.6	0.682455	0.242744	1.02899	0.0328633	150	1	29	1	100	0.714286	28.5	1	130	0.928571	28	1	110	0.647059	28	1.03704	190	1	30.5	1.05172
0.7	30	0.2	28.5	1	160	0.914286	30	1.03448	45	0.391304	29.5	1.01724	155	1	30	1.03448	100	0.571429	31	1.08772	20	0.133333	32	1	0.7	0.535059	0.36211	1.02899	0.0328633	130	0.866667	29.5	1.01724	55	0.392857	28.5	1	140	1	29	1.03571	150	0.882353	27.5	1.01852	160	0.842105	31	1.06897
0.8	0	0	28.5	1	175	1	30	1.03448	40	0.347826	29	1	105	0.677419	30.5	1.05172	80	0.457143	31	1.08772	10	0.0666667	32	1	0.8	0.424842	0.376924	1.02899	0.0371115	70	0.466667	29.5	1.01724	30	0.214286	29	1.01754	120	0.857143	29	1.03571	170	1	27	1	90	0.473684	31	1.06897
0.9			28.5	1	115	0.657143	30	1.03448	30	0.26087	29	1	80	0.516129	30.5	1.05172	45	0.257143	31	1.08772	0	0	32.5	1.01562	0.9	0.338257	0.255104	1.03159	0.0371115	50	0.333333	30	1.03448	25	0.178571	29	1.01754	85	0.607143	29.5	1.05357	70	0.411765	27	1	40	0.210526	31	1.06897
1			29	1.01754	100	0.571429	30	1.03448	20	0.173913	29.5	1.01724	40	0.258065	30.5	1.05172	30	0.171429	31.5	1.10526			32.5	1.01562	1	0.293709	0.189475	1.04031	0.0364402	35	0.233333	30	1.03448	20	0.142857	29	1.01754	45	0.321429	29.5	1.05357	50	0.294118	27.5	1.01852	25	0.131579	31	1.06897
1.1			29	1.01754	90	0.514286	30.5	1.05172	0	0	29.5	1.01724	20	0.129032	30.5	1.05172	20	0.114286	31.5	1.10526			32.5	1.01562	1.1	0.189401	0.224135	1.04319	0.0359793	25	0.166667	31	1.06897	0	0	29.5	1.03509	40	0.285714	30	1.07143	35	0.205882	28	1.03704	20	0.105263	31	1.06897
1.2			29	1.01754	70	0.4	30.5	1.05172		0	30	1.03448	15	0.0967742	30.5	1.05172	15	0.0857143	31.5	1.10526			32	1	1.2	0.145622	0.175013	1.04346	0.0329055	25	0.166667	31	1.06897			29.5	1.03509	20	0.142857	30	1.07143	25	0.147059	28.5	1.05556	15	0.0789474	31	1.06897
1.3			29.5	1.03509	20	0.114286	31	1.06897			30	1.03448	10	0.0645161	30.5	1.05172	0	0	32	1.12281			31.5	0.984375	1.3	0.0596006	0.0573012	1.04957	0.0365075	20	0.133333	31.5	1.08621			30	1.05263	20	0.142857	30.5	1.08929	20	0.117647	28.5	1.05556	0	0	31.5	1.08621
1.4			28	0.982456	0	0	31	1.06897			29.5	1.01724	0	0	31	1.06897			32	1.12281			30.5	0.953125	1.4	0	0	1.03559	0.05393	15	0.1	31.5	1.08621			30	1.05263	20	0.142857	30.5	1.08929	20	0.117647	29	1.07407			31.5	1.08621
1.5			28	0.982456			30	1.03448			29.5	1.01724			31	1.06897			32	1.12281			30.5	0.953125	1.5			1.02985	0.0534345	20	0.133333	32	1.10345			29.5	1.03509	15	0.107143	30.5	1.08929	0	0	29	1.07407			32	1.10345
1.6			27	0.947368			30	1.03448			29	1			31	1.06897			32	1.12281			30	0.9375	1.6			1.01852	0.0666482	0	0	32	1.10345			29	1.01754	0	0	30.5	1.08929			29	1.07407			32	1.10345
1.7			27	0.947368			30	1.03448			30	1.03448			31	1.06897			31.5	1.10526			30	0.9375	1.7			1.02134	0.0585704			32	1.10345			28.5	1			31	1.10714			29.5	1.09259			32	1.10345
1.8			26.5	0.929825			30.5	1.05172			31.5	1.08621			30.5	1.05172			31.5	1.10526			30	0.9375	1.8			1.02704	0.0683474			32.5	1.12069			27.5	0.964912			31	1.10714			29.5	1.09259			32	1.10345
1.9			26.5	0.929825											30.5	1.05172			31.5	1.10526			29.5	0.921875	1.9			1.00217	0.0899117			32.5	1.12069			27.5	0.964912			31	1.10714			30	1.11111			32.5	1.12069
2			26.5	0.929825											30.5	1.05172			31	1.08772			29.5	0.921875	2			0.997786	0.0827505			32.5	1.12069			27	0.947368			30.5	1.08929			30	1.11111			32.5	1.12069
2.1			27	0.947368											30.5	1.05172			31	1.08772			29	0.90625	2.1			0.998265	0.0728973			32.5	1.12069			26	0.912281			30.5	1.08929			30	1.11111			32.5	1.12069
2.2															30	1.03448			30.5	1.07018			29	0.90625	2.2			1.00364	0.0252385			32.5	1.12069			27	0.947368			30	1.07143			29.5	1.09259			32.5	1.12069
2.3															30	1.03448			30.5	1.07018			29.5	0.921875	2.3			1.00884	0.0252385			32	1.10345			27	0.947368			29.5	1.05357			29.5	1.09259			32.5	1.12069
2.4																			30	1.05263			30	0.9375	2.4			0.995066	0			32	1.10345							29	1.03571			29.5	1.09259			32.5	1.12069
2.5																			30.5	1.07018					2.5							31.5	1.08621							28.5	1.01786			30	1.11111			33	1.13793
2.6																			31	1.08772					2.6							31	1.06897							29.5	1.05357			30	1.11111			33	1.13793
2.7																			31	1.08772					2.7							30.5	1.05172							30	1.07143							33	1.13793
2.8																			31	1.08772					2.8							30.5	1.05172															33.5	1.15517
[truncated: 386 more columns]
